# Supplementary material for: Systematic review of differentially abundant proteins in people with Lewy body dementia
Source: Acta Neuropsychiatr. 2025 Mar 27;37:e59. doi: 10.1017/neu.2025.15 (PMC13130301; doi:10.1017/neu.2025.15)
Supplement: Farr et al. supplementary material 2 — Farr et al. supplementary material [file S0924270825000158sup002.xlsx]

## Sheet: Biological Processes
Gene Ontology (GO) Term	Count	Percentage	P value	Fold Enrichment	FDR corrected P value	Reported Differentially Abundant Proteins
GO:0001774~microglial cell activation	6	16.2162	1.58734e-09	112.106	1.48892e-06	P10636, P01579, P37840, P01375, P55008, P10909
GO:1901216~positive regulation of neuron death	5	13.5135	7.10803e-07	68.8371	0.000333367	Q16832, P10636, P01579, P37840, P10909
GO:0032722~positive regulation of chemokine production	4	10.8108	7.94448e-05	46.5033	0.014079	P01579, P05231, P01375, P55008
GO:0045429~positive regulation of nitric oxide biosynthetic process	4	10.8108	8.4879e-05	45.4924	0.014079	P01579, P01375, P55008, P10909
GO:0050796~regulation of insulin secretion	4	10.8108	8.4879e-05	45.4924	0.014079	P60880, P01579, P05231, P01375
GO:0014823~response to activity	4	10.8108	9.05505e-05	44.5244	0.014079	O15123, P07101, P05231, P01375
GO:0010888~negative regulation of lipid storage	3	8.10811	0.000120077	174.387	0.014079	P05231, P02741, P01375
GO:0042416~dopamine biosynthetic process	3	8.10811	0.000120077	174.387	0.014079	P07101, P37840, Q01959
GO:0006959~humoral immune response	4	10.8108	0.000197421	34.3057	0.0205756	P01579, P05231, P13500, P01375
GO:0016188~synaptic vesicle maturation	3	8.10811	0.000219369	130.791	0.0205768	P20336, P78352, P08247
GO:0010629~negative regulation of gene expression	6	16.2162	0.000252089	10.1585	0.0214963	P10636, P01579, Q96EB6, P01375, P55008, P10145
GO:0043065~positive regulation of apoptotic process	6	16.2162	0.00032721	9.59931	0.0255769	P05231, P37840, P42575, Q96EB6, P01375, P10909
GO:0043066~negative regulation of apoptotic process	7	18.9189	0.000358318	7.04257	0.025854	Q16832, P05231, P37840, P42575, Q96EB6, P01375, P55008
GO:0048143~astrocyte activation	3	8.10811	0.000396989	98.0929	0.0265983	P10636, P01579, P01375
GO:0048169~regulation of long-term neuronal synaptic plasticity	3	8.10811	0.000449395	92.3227	0.0277266	P78352, P37840, P08247
GO:0006919~activation of cysteine-type endopeptidase activity involved in apoptotic process	4	10.8108	0.000472949	25.5201	0.0277266	P10636, P37840, P42575, P01375
GO:0007409~axonogenesis	4	10.8108	0.000641382	22.9961	0.0353892	P20336, P07196, P04271, Q9Y2I2
GO:1902004~positive regulation of beta-amyloid formation	3	8.10811	0.000690679	74.7375	0.0359921	P01579, P01375, P10909
GO:0016079~synaptic vesicle exocytosis	3	8.10811	0.000758859	71.3403	0.0374637	P20336, P60880, P37840
GO:0048168~regulation of neuronal synaptic plasticity	3	8.10811	0.000904571	65.3953	0.0406588	P04271, Q9UQM7, P08247
GO:0032755~positive regulation of interleukin-6 production	4	10.8108	0.000919521	20.317	0.0406588	P01579, P05231, P01375, P55008
GO:0006954~inflammatory response	6	16.2162	0.000953617	7.58206	0.0406588	P05231, P02741, P13500, P01375, P55008, P10145

## Sheet: Cellular Components
Gene Ontology (GO) Term	Count	Percentage	P value	Fold Enrichment	FDR corrected P value	Reported Differentially Abundant Proteins
GO:0043005~neuron projection	10	27.027	9.91397e-09	15.2023	1.74486e-06	P60880, P10636, Q04844, Q12923, P07101, P78352, Q99726, Q9UQM7, Q01959, P08247
GO:0008021~synaptic vesicle	6	16.2162	2.77449e-06	26.0815	0.000244155	P20336, P60880, P07101, P78352, Q99726, P08247
GO:0030424~axon	7	18.9189	3.07248e-05	11.0335	0.0011683	P20336, P10636, P07196, Q92686, P07101, P37840, Q01959
GO:0048471~perinuclear region of cytoplasm	9	24.3243	3.16567e-05	6.81313	0.0011683	P20336, P10645, P60880, P04271, P07101, P37840, P08247, P55008, P10909
GO:0005576~extracellular region	14	37.8378	3.31903e-05	3.67611	0.0011683	P10645, O15123, P10636, P37840, P13500, Q9Y2I2, P10145, P04271, P01579, P05231, P02741, Q99988, P10909, P01375
GO:0005615~extracellular space	13	35.1351	7.09922e-05	3.71699	0.00208244	P05413, P10645, O15123, P37840, P13500, P10145, P04271, P01579, P05231, P02741, Q99988, P10909, P01375
GO:0031594~neuromuscular junction	4	10.8108	0.000367812	27.8203	0.0092226	Q04844, P07196, P78352, P08247
GO:0043025~neuronal cell body	6	16.2162	0.000419209	9.09655	0.0092226	P10636, P04271, Q92686, P37840, Q01959, P01375
GO:0005739~mitochondrion	10	27.027	0.000654291	3.86393	0.0123331	Q5JXC5, P00390, P10636, P07101, P78352, P37840, P42575, Q9UQM7, Q96EB6, P10909
GO:0098978~glutamatergic synapse	6	16.2162	0.000700743	8.12271	0.0123331	Q9H492, P60880, Q92686, P78352, Q99726, Q9Y2I2
GO:0005829~cytosol	20	54.0541	0.000829812	2.0156	0.013277	P05413, Q5JXC5, P00390, P10636, P18031, Q12923, P37840, Q9UQM7, P55008, Q9H492, P20336, P60880, P07196, P04271, Q92686, P07101, P78352, P42575, Q96EB6, P10909
GO:0030672~synaptic vesicle membrane	4	10.8108	0.00131707	17.9486	0.019317	P20336, Q99726, P37840, P08247
GO:0030426~growth cone	4	10.8108	0.00178972	16.1277	0.0242301	P60880, P10636, P07196, P37840
GO:0045202~synapse	6	16.2162	0.0021634	6.29893	0.0271971	Q9H492, P60880, Q04844, P78352, P37840, P10909
GO:0043195~terminal bouton	3	8.10811	0.00293183	36.2873	0.0344002	P20336, P07101, P08247

## Sheet: Pathway Analysis
KEGG Pathway	Count	Percentage	P value	Fold Enrichment	FDR corrected P value	Reported Differentially Abundant Proteins
hsa05022:Pathways of neurodegeneration - multiple diseases	11	29.7297	1.99873e-06	6.53832	0.000291815	Q9H492, Q5JXC5, Q3ZCM7, P10636, P07196, P05231, P78352, P37840, Q9UQM7, Q01959, P01375
hsa05144:Malaria	5	13.5135	2.24338e-05	28.2931	0.00163767	P01579, P05231, P13500, P01375, P10145
hsa05012:Parkinson disease	7	18.9189	0.000226514	7.44555	0.00764317	Q5JXC5, Q3ZCM7, P10636, P07101, P37840, Q9UQM7, Q01959
hsa05323:Rheumatoid arthritis	5	13.5135	0.000257145	15.2113	0.00764317	P01579, P05231, P13500, P01375, P10145
hsa04657:IL-17 signaling pathway	5	13.5135	0.000267945	15.0495	0.00764317	P01579, P05231, P13500, P01375, P10145
hsa04621:NOD-like receptor signaling pathway	6	16.2162	0.000347066	9.22601	0.00764317	Q9H492, Q5JXC5, P05231, P13500, P01375, P10145
hsa05142:Chagas disease	5	13.5135	0.000366453	13.8692	0.00764317	P01579, P05231, P13500, P01375, P10145
hsa05031:Amphetamine addiction	4	10.8108	0.00160407	16.4018	0.0292743	P07101, Q9UQM7, Q96EB6, Q01959
hsa05164:Influenza A	5	13.5135	0.00252279	8.27284	0.0409252	P01579, P05231, P13500, P01375, P10145
hsa04060:Cytokine-cytokine receptor interaction	6	16.2162	0.00288927	5.75453	0.0421834	P01579, P05231, P13500, Q99988, P01375, P10145

## Sheet: DisGeNET
DisGeNET disease	Count	Percentage	P value	Fold Enrichment	FDR corrected P value	Reported Differentially Abundant Proteins
C0005586~Bipolar Disorder	14	37.8378	3.00839e-09	8.13333	2.6534e-06	Q9UQM7, Q9Y2I2, P10145, P60880, P07196, P04271, P01579, Q92686, P07101, P78352, P05231, Q96EB6, Q01959, P01375
C0036341~Schizophrenia	17	45.9459	8.77205e-09	5.34121	3.39863e-06	P10645, P18031, P13500, Q9Y2I2, P07196, P04271, P01579, Q92686, P78352, P05231, Q99726, P02741, Q96EB6, Q01959, P08247, P10909, P01375
C0041696~Unipolar Depression	11	29.7297	1.156e-08	11.7693	3.39863e-06	P60880, P07196, P04271, P01579, P07101, P05231, P78352, P02741, P13500, Q9UQM7, P01375
C0235527~Heart Failure, Right-Sided	8	21.6216	8.3233e-08	20.1538	7.76163e-06	P01579, P05231, P02741, P13500, Q96EB6, Q99988, P01375, P10145
C1959583~Myocardial Failure	8	21.6216	8.3233e-08	20.1538	7.76163e-06	P01579, P05231, P02741, P13500, Q96EB6, Q99988, P01375, P10145
C0023212~Left-Sided Heart Failure	8	21.6216	8.3233e-08	20.1538	7.76163e-06	P01579, P05231, P02741, P13500, Q96EB6, Q99988, P01375, P10145
C0018802~Congestive heart failure	8	21.6216	8.3233e-08	20.1538	7.76163e-06	P01579, P05231, P02741, P13500, Q96EB6, Q99988, P01375, P10145
C0018801~Heart failure	8	21.6216	8.3233e-08	20.1538	7.76163e-06	P01579, P05231, P02741, P13500, Q96EB6, Q99988, P01375, P10145
C1961112~Heart Decompensation	8	21.6216	8.3233e-08	20.1538	7.76163e-06	P01579, P05231, P02741, P13500, Q96EB6, Q99988, P01375, P10145
C0023290~Leishmaniasis, Visceral	5	13.5135	8.80003e-08	106.582	7.76163e-06	P01579, P05231, P02741, P01375, P10145
C1269683~Major Depressive Disorder	10	27.027	1.0186e-07	11.4039	8.16731e-06	P07196, P04271, P01579, P07101, P05231, P78352, P02741, P13500, Q9UQM7, P01375
C0011570~Mental Depression	10	27.027	1.48803e-07	10.91	1.0937e-05	P60880, P04271, P01579, P07101, P05231, P78352, Q9UQM7, Q01959, P01375, P10145
C0751213~Tactile Allodynia	7	18.9189	3.90188e-07	23.0929	1.81129e-05	Q5JXC5, P05231, P13500, Q9UQM7, P01375, P55008, P10145
C0751212~Hyperalgesia, Secondary	7	18.9189	3.90188e-07	23.0929	1.81129e-05	Q5JXC5, P05231, P13500, Q9UQM7, P01375, P55008, P10145
C0020429~Hyperalgesia	7	18.9189	3.90188e-07	23.0929	1.81129e-05	Q5JXC5, P05231, P13500, Q9UQM7, P01375, P55008, P10145
C2936719~Mechanical Allodynia	7	18.9189	3.90188e-07	23.0929	1.81129e-05	Q5JXC5, P05231, P13500, Q9UQM7, P01375, P55008, P10145
C0751211~Hyperalgesia, Primary	7	18.9189	3.90188e-07	23.0929	1.81129e-05	Q5JXC5, P05231, P13500, Q9UQM7, P01375, P55008, P10145
C0458247~Allodynia	7	18.9189	3.90188e-07	23.0929	1.81129e-05	Q5JXC5, P05231, P13500, Q9UQM7, P01375, P55008, P10145
C0751214~Hyperalgesia, Thermal	7	18.9189	3.90188e-07	23.0929	1.81129e-05	Q5JXC5, P05231, P13500, Q9UQM7, P01375, P55008, P10145
C0030567~Parkinson Disease	7	18.9189	4.1878e-07	22.8212	1.84682e-05	P10636, P07101, P05231, P37840, Q01959, P01375, P55008
C1527352~Hepatic Form of Wilson Disease	5	13.5135	1.27265e-06	57.7321	5.10218e-05	P05231, P37840, Q9UQM7, P01375, P10145
C0019202~Hepatolenticular Degeneration	5	13.5135	1.27265e-06	57.7321	5.10218e-05	P05231, P37840, Q9UQM7, P01375, P10145
C1563937~Atherogenesis	6	16.2162	1.70373e-06	28.1811	6.26121e-05	P01579, P05231, P02741, P13500, Q96EB6, P01375
C0004153~Atherosclerosis	6	16.2162	1.70373e-06	28.1811	6.26121e-05	P01579, P05231, P02741, P13500, Q96EB6, P01375
C0086540~Leishmaniasis, New World	4	10.8108	2.17807e-06	138.557	7.11503e-05	P01579, P13500, P01375, P10145
C0086541~Urban cutaneous leishmaniasis	4	10.8108	2.17807e-06	138.557	7.11503e-05	P01579, P13500, P01375, P10145
C0023283~Leishmaniasis, Cutaneous	4	10.8108	2.17807e-06	138.557	7.11503e-05	P01579, P13500, P01375, P10145
C0023281~Leishmaniasis	4	10.8108	3.25927e-06	123.162	0.000102667	P01579, P05231, P02741, P01375
C1704377~Bright Disease	5	13.5135	3.70371e-06	44.6959	0.000108889	P01579, P05231, P13500, P01375, P10145
C0017658~Glomerulonephritis	5	13.5135	3.70371e-06	44.6959	0.000108889	P01579, P05231, P13500, P01375, P10145
C0021368~Inflammation	7	18.9189	4.45868e-06	15.274	0.000126857	P18031, P01579, P05231, P02741, P13500, P01375, P10145
C0011206~Delirium	4	10.8108	4.64495e-06	110.846	0.000128026	P07101, P05231, Q01959, P10145
C0011581~Depressive disorder	9	24.3243	5.2154e-06	8.62986	0.000139393	P60880, P04271, P07101, P05231, P78352, Q9UQM7, Q01959, P01375, P10145
C0006625~Cachexia	4	10.8108	8.47497e-06	92.3714	0.000219851	P05231, Q99988, P01375, P10145
C0027746~Nerve Degeneration	6	16.2162	9.30565e-06	20.0324	0.000220307	P01579, P07101, P37840, Q96EB6, Q01959, P01375
C0270715~Degenerative Diseases, Central Nervous System	5	13.5135	9.49169e-06	35.5275	0.000220307	P00390, P10636, P05231, P37840, Q96EB6
C0524851~Neurodegenerative Disorders	5	13.5135	9.49169e-06	35.5275	0.000220307	P00390, P10636, P05231, P37840, Q96EB6
C0751733~Degenerative Diseases, Spinal Cord	5	13.5135	9.49169e-06	35.5275	0.000220307	P00390, P10636, P05231, P37840, Q96EB6
C0267380~Crohn's disease of the ileum	5	13.5135	1.54727e-05	31.4903	0.000324927	P01579, P05231, P02741, P13500, P01375
C0949272~IIeocolitis	5	13.5135	1.54727e-05	31.4903	0.000324927	P01579, P05231, P02741, P13500, P01375
C0156147~Crohn's disease of large bowel	5	13.5135	1.54727e-05	31.4903	0.000324927	P01579, P05231, P02741, P13500, P01375
C0678202~Regional enteritis	5	13.5135	1.54727e-05	31.4903	0.000324927	P01579, P05231, P02741, P13500, P01375
C0010346~Crohn Disease	5	13.5135	2.58621e-05	27.7114	0.000530475	P01579, P05231, P02741, P13500, P01375
C0029172~Oral Submucous Fibrosis	4	10.8108	3.09853e-05	61.581	0.000608134	P01579, P05231, P01375, P10145
C0011853~Diabetes Mellitus, Experimental	6	16.2162	3.35624e-05	15.3952	0.000608134	P00390, P60880, P01579, P05231, Q96EB6, P01375
C0002152~Alloxan Diabetes	6	16.2162	3.35624e-05	15.3952	0.000608134	P00390, P60880, P01579, P05231, Q96EB6, P01375
C0038433~Streptozotocin Diabetes	6	16.2162	3.35624e-05	15.3952	0.000608134	P00390, P60880, P01579, P05231, Q96EB6, P01375
C0032300~Lobar Pneumonia	5	13.5135	3.51642e-05	25.6587	0.000608134	P01579, P05231, P13500, Q96EB6, P01375
C0887898~Experimental Lung Inflammation	5	13.5135	3.51642e-05	25.6587	0.000608134	P01579, P05231, P13500, Q96EB6, P01375
C3714636~Pneumonitis	5	13.5135	3.51642e-05	25.6587	0.000608134	P01579, P05231, P13500, Q96EB6, P01375
C0032285~Pneumonia	5	13.5135	3.51642e-05	25.6587	0.000608134	P01579, P05231, P13500, Q96EB6, P01375
C2350344~Chronic Lung Injury	4	10.8108	5.0141e-05	52.7837	0.000818969	P05231, P13500, Q96EB6, P01375
C0524620~Metabolic Syndrome X	4	10.8108	5.0141e-05	52.7837	0.000818969	P05231, P02741, P13500, Q96EB6
C0273115~Lung Injury	4	10.8108	5.0141e-05	52.7837	0.000818969	P05231, P13500, Q96EB6, P01375
C0009319~Colitis	4	10.8108	8.58826e-05	44.3383	0.00137724	P01579, P05231, Q96EB6, P01375
C0013604~Edema	4	10.8108	9.68522e-05	42.633	0.00149866	P00390, P05231, P01375, P10145
C0151603~Anasarca	4	10.8108	9.68522e-05	42.633	0.00149866	P00390, P05231, P01375, P10145
C0015967~Fever	4	10.8108	0.000108698	41.054	0.00164799	P01579, P05231, P01375, P10145
C0752097~Autosomal Dominant Juvenile Parkinson Disease	4	10.8108	0.00012145	39.5878	0.00164799	P00390, P10636, P07101, P37840
C0752101~Parkinsonism, Experimental	4	10.8108	0.00012145	39.5878	0.00164799	P00390, P10636, P07101, P37840
C0752104~Familial Juvenile Parkinsonism	4	10.8108	0.00012145	39.5878	0.00164799	P00390, P10636, P07101, P37840
C0752098~Autosomal Dominant Parkinsonism	4	10.8108	0.00012145	39.5878	0.00164799	P00390, P10636, P07101, P37840
C0752100~Autosomal Recessive Parkinsonism	4	10.8108	0.00012145	39.5878	0.00164799	P00390, P10636, P07101, P37840
C1868675~PARKINSON DISEASE 2, AUTOSOMAL RECESSIVE JUVENILE	4	10.8108	0.00012145	39.5878	0.00164799	P00390, P10636, P07101, P37840
C0242423~Ramsay Hunt Paralysis Syndrome	4	10.8108	0.00012145	39.5878	0.00164799	P00390, P10636, P07101, P37840
C0752105~Parkinsonism, Juvenile	4	10.8108	0.000149796	36.9486	0.00197194	P00390, P10636, P07101, P37840
C0242422~Parkinsonian Disorders	4	10.8108	0.000149796	36.9486	0.00197194	P00390, P10636, P07101, P37840
C0869523~Carditis	3	8.10811	0.000177358	138.557	0.00226709	P05231, P02741, P01375
C0027059~Myocarditis	3	8.10811	0.000177358	138.557	0.00226709	P05231, P02741, P01375
C0151468~Thyroid Gland Follicular Adenoma	4	10.8108	0.000238607	31.6702	0.00300644	P05231, P13500, P01375, P10145
C0525045~Mood Disorders	6	16.2162	0.000272159	9.89694	0.0033809	P04271, P07101, P78352, Q96EB6, Q01959, P01375
C0040136~Thyroid Neoplasm	4	10.8108	0.000281912	29.9583	0.00345342	P05231, P13500, P01375, P10145
C0993582~Arthritis, Experimental	4	10.8108	0.000355902	27.7114	0.00418541	P01579, P05231, P02741, P01375
C0971858~Arthritis, Collagen-Induced	4	10.8108	0.000355902	27.7114	0.00418541	P01579, P05231, P02741, P01375
C0003865~Arthritis, Adjuvant-Induced	4	10.8108	0.000355902	27.7114	0.00418541	P01579, P05231, P02741, P01375
C0342302~Brittle diabetes	4	10.8108	0.000472536	25.1922	0.00502141	P01579, P05231, P02741, P01375
C1279420~Anxiety neurosis (finding)	4	10.8108	0.000472536	25.1922	0.00502141	P10636, P02741, Q01959, P01375
C0376280~Anxiety States, Neurotic	4	10.8108	0.000472536	25.1922	0.00502141	P10636, P02741, Q01959, P01375
C0003469~Anxiety Disorders	4	10.8108	0.000472536	25.1922	0.00502141	P10636, P02741, Q01959, P01375
C0205734~Diabetes, Autoimmune	4	10.8108	0.000472536	25.1922	0.00502141	P01579, P05231, P02741, P01375
C3837958~Diabetes Mellitus, Ketosis-Prone	4	10.8108	0.000472536	25.1922	0.00502141	P01579, P05231, P02741, P01375
C4554117~Diabetes Mellitus, Sudden-Onset	4	10.8108	0.000472536	25.1922	0.00502141	P01579, P05231, P02741, P01375
C0549473~Thyroid carcinoma	4	10.8108	0.000472536	25.1922	0.00502141	P05231, P13500, P01375, P10145
C0020538~Hypertensive disease	6	16.2162	0.000479943	8.75098	0.0050394	P18031, P07101, P05231, P02741, P13500, P01375
C0011854~Diabetes Mellitus, Insulin-Dependent	4	10.8108	0.000505079	24.6324	0.00524094	P01579, P05231, P02741, P01375
C0032226~Pleural Diseases	3	8.10811	0.000527411	83.1343	0.00540903	P01579, P05231, P13500
C0022661~Kidney Failure, Chronic	4	10.8108	0.000611231	23.0929	0.00619662	P05231, P02741, P13500, P01375
C0028754~Obesity	6	16.2162	0.000678567	8.11066	0.00680109	P18031, P05231, P02741, P13500, Q96EB6, P01375
C0876994~Cardiotoxicity	3	8.10811	0.00090817	63.9495	0.00893505	P13500, P01375, P10145
C0027540~Necrosis	4	10.8108	0.00091174	20.1538	0.00893505	P05413, P01579, P05231, P01375
C0677050~Manganese Poisoning	3	8.10811	0.00105721	59.3816	0.0102468	P01579, P37840, P01375
C0920563~Insulin Sensitivity	4	10.8108	0.00117511	18.4743	0.0111446	P18031, P13500, Q96EB6, P01375
C0021655~Insulin Resistance	4	10.8108	0.00117511	18.4743	0.0111446	P18031, P13500, Q96EB6, P01375
C1527304~Allergic Reaction	4	10.8108	0.00135393	17.5946	0.0127039	P01579, P05231, P13500, P01375
C0020517~Hypersensitivity	4	10.8108	0.00141713	17.3196	0.0131569	P01579, P05231, P13500, P01375
C0241910~Autoimmune Chronic Hepatitis	3	8.10811	0.00156962	48.9025	0.0144209	P01579, P05231, P13500
C0338831~Manic	4	10.8108	0.00250254	14.211	0.0214951	P60880, P04271, P13500, Q9Y2I2
C4277682~Chemical and Drug Induced Liver Injury	7	18.9189	0.0025102	4.80149	0.0214951	P00390, P01579, P05231, P02741, P13500, P01375, P10909
C3658290~Drug-Induced Acute Liver Injury	7	18.9189	0.0025102	4.80149	0.0214951	P00390, P01579, P05231, P02741, P13500, P01375, P10909
C1262760~Hepatitis, Drug-Induced	7	18.9189	0.0025102	4.80149	0.0214951	P00390, P01579, P05231, P02741, P13500, P01375, P10909
C0860207~Drug-Induced Liver Disease	7	18.9189	0.0025102	4.80149	0.0214951	P00390, P01579, P05231, P02741, P13500, P01375, P10909
C0019193~Hepatitis, Toxic	7	18.9189	0.0025102	4.80149	0.0214951	P00390, P01579, P05231, P02741, P13500, P01375, P10909
C4279912~Chemically-Induced Liver Toxicity	7	18.9189	0.0025102	4.80149	0.0214951	P00390, P01579, P05231, P02741, P13500, P01375, P10909
C0752347~Lewy Body Disease	3	8.10811	0.00263695	37.7883	0.0223634	P07101, P37840, P55008
C4721507~Alveolitis, Fibrosing	4	10.8108	0.00298661	13.3549	0.0250876	P05231, P13500, P01375, P10145
C0003873~Rheumatoid Arthritis	5	13.5135	0.0030488	7.96305	0.0253683	P01579, P05231, P02741, P01375, P10145
C0151744~Myocardial Ischemia	5	13.5135	0.00317696	7.87256	0.0260947	P05231, P02741, P13500, Q99988, P01375
C0034069~Pulmonary Fibrosis	4	10.8108	0.00319527	13.0407	0.0260947	P05231, P13500, P01375, P10145
C2711227~Steatohepatitis	4	10.8108	0.00352472	12.5961	0.0282619	P13500, Q96EB6, P01375, P10145
C0015695~Fatty Liver	4	10.8108	0.00352472	12.5961	0.0282619	P13500, Q96EB6, P01375, P10145
C0035126~Reperfusion Injury	4	10.8108	0.00363899	12.4546	0.028453	P05231, P13500, P01375, P10145
C1257965~Compensatory Hyperinsulinemia	3	8.10811	0.0036776	31.9747	0.028453	P18031, P13500, P01375
C1257963~Endogenous Hyperinsulinism	3	8.10811	0.0036776	31.9747	0.028453	P18031, P13500, P01375
C1257964~Exogenous Hyperinsulinism	3	8.10811	0.0036776	31.9747	0.028453	P18031, P13500, P01375
C0020459~Hyperinsulinism	3	8.10811	0.00425862	29.6908	0.0326618	P18031, P13500, P01375
C1330966~Developmental Academic Disorder	3	8.10811	0.00456406	28.667	0.0335459	P10636, P07101, P08247
C0751262~Adult Learning Disorders	3	8.10811	0.00456406	28.667	0.0335459	P10636, P07101, P08247
C0751265~Learning Disabilities	3	8.10811	0.00456406	28.667	0.0335459	P10636, P07101, P08247
C0751263~Learning Disturbance	3	8.10811	0.00456406	28.667	0.0335459	P10636, P07101, P08247
C0023186~Learning Disorders	3	8.10811	0.00456406	28.667	0.0335459	P10636, P07101, P08247
C0022660~Kidney Failure, Acute	4	10.8108	0.00518956	10.9748	0.037213	P05231, Q96EB6, P01375, P10909
C1565662~Acute Kidney Insufficiency	4	10.8108	0.00518956	10.9748	0.037213	P05231, Q96EB6, P01375, P10909
C2609414~Acute kidney injury	4	10.8108	0.00518956	10.9748	0.037213	P05231, Q96EB6, P01375, P10909
C1527303~Chronic Airflow Obstruction	3	8.10811	0.00588377	25.1922	0.0411864	P05231, P01375, P10145
C0948089~Acute Coronary Syndrome	3	8.10811	0.00588377	25.1922	0.0411864	P05231, P02741, P01375
C0024117~Chronic Obstructive Airway Disease	3	8.10811	0.00588377	25.1922	0.0411864	P05231, P01375, P10145
C0162848~Lichenoid Eruptions	2	5.40541	0.0069991	277.114	0.0460687	P05231, P10145
C0022876~Premature Obstetric Labor	2	5.40541	0.0069991	277.114	0.0460687	P05231, P13500
C0003869~Arthritis, Infectious	2	5.40541	0.0069991	277.114	0.0460687	P01579, P01375
C0036118~Salmonella Infections, Animal	2	5.40541	0.0069991	277.114	0.0460687	P01579, P10145
C0008149~Chlamydia Infections	2	5.40541	0.0069991	277.114	0.0460687	P01579, P01375
C3891815~Arthritis, Suppurative	2	5.40541	0.0069991	277.114	0.0460687	P01579, P01375
C1692886~Arthritis, Bacterial	2	5.40541	0.0069991	277.114	0.0460687	P01579, P01375
C0003875~Arthritis, Viral	2	5.40541	0.0069991	277.114	0.0460687	P01579, P01375
C2239176~Liver carcinoma	7	18.9189	0.00762759	3.82604	0.0498336	P10636, P07101, P05231, P02741, Q99988, P01375, P10145
