# Supplementary material for: Systematic review of differentially abundant proteins in people with Lewy body dementia
Source: Acta Neuropsychiatr. 2025 Mar 27;37:e59. doi: 10.1017/neu.2025.15 (PMC13130301; doi:10.1017/neu.2025.15)
Supplement: Farr et al. supplementary material 6 — Farr et al. supplementary material [file S0924270825000158sup006.xlsx]

## Sheet: Modified Q-Genie Scale
	Modified Q-Genie Scale
Study	Study Rationale	Outcome	Comparison group	Classification of exposure		Other bias	Sample size	Analysis plan	Statistical methods	Testing assumptions	Inferences	Total score
				Technical	Non-Technical
Abdi et al. (2006)	3	2	3	6	3	5	1	3	2	3	4	35
Abu-Rumeileh et al. (2019)	4	4	4	5	6	1	4	7	6	3	4	48
Abu-Rumeileh et al. (2018)	3	3	3	2	3	3	2	4	4	4	5	36
Aerts et al. (2012)	2	5	5	6	3	4	1	4	4	4	4	42
Aksenova et al. (1999)	3	3	3	4	2	1	3	5	3	1	6	34
Alcolea et al. (2021)	4	4	3	3	4	1	2	5	4	3	4	37
Amin, Holmes, et al. (2020)	7	3	3	5	4	3	6	7	5	6	5	54
Amin, Boche, et al. (2020)	4	3	4	2	5	1	6	6	5	5	5	46
Andreasen and Blennow (2001)	2	4	4	3	3	1	2	4	3	2	4	32
Ashton et al. (2021)	3	3	3	3	2	1	3	4	2	2	7	33
Ayton et al. (2022)	5	3	4	4	3	4	2	3	3	5	4	40
Baek et al. (2016)	4	3	2	2	2	1	3	4	2	2	4	29
Ballard et al. (2010)	4	3	3	3	4	2	1	6	2	1	4	33
Baumann et al. (2004)	6	2	4	5	6	2	1	1	4	4	5	40
Bawaskar et al. (2015)	3	2	2	2	2	1	1	1	1	2	4	21
Bereczki et al. (2016)	4	4	2	2	4	1	2	5	3	5	6	38
Bereczki et al. (2018)	6	4	4	6	4	2	2	7	6	6	7	54
Bibl et al. (2006)	4	5	5	6	5	1	1	6	6	5	5	49
Bibl et al. (2010)	4	5	6	6	4	1	2	6	5	6	6	51
Bjorkqvist et al. (2012)	3	2	3	4	2	1	2	7	3	2	5	34
Boiten et al. (2021)	6	4	4	3	1	1	2	6	4	5	6	42
Bonomi et al. (2021)	7	4	5	5	3	1	1	3	5	3	6	43
Borroni et al. (2008)	5	4	4	5	3	1	2	6	6	5	6	47
Bostrom et al. (2009)	5	3	3	2	2	1	2	4	2	3	4	31
Bougea et al. (2018)	4	3	3	5	3	2	1	5	5	3	5	39
Bougea et al. (2020)	4	3	3	5	6	2	2	6	6	4	6	47
Bousiges et al. (2018)	5	3	3	5	3	6	3	5	3	3	6	45
Bousiges et al.(2020)	5	3	3	6	3	4	2	5	3	4	6	44
Brockmann et al. (2021)	3	4	3	5	2	1	1	6	5	4	7	41
Brooks and Halliday (2009)	4	5	4	4	4	1	1	6	5	1	6	41
Bruggink et al. (2015)	5	2	2	5	2	1	1	6	5	4	7	40
Brunnstrom et al. (2010)	5	3	4	2	1	2	1	2	2	1	6	29
Bruun et al. (2018)	5	4	4	4	2	2	4	5	3	1	6	40
Buongiorno et al. (2017)	7	3	3	2	3	1	6	7	4	1	6	43
Canaslan et al. (2021)	5	3	2	5	2	1		6	4	5	6	39
Chatterjee et al. (2020)	5	2	2	5	3	1	3	6	3	6	6	42
Chen et al. (2020)	4	4	4	4	3	1	3	6	5	2	6	42
Chiasserini et al. (2017)	4	3	3	6	5	5	2	6	6	6	6	52
Chouliaras et al. (2022)	6	4	3	5	2	3	2	5	5	4	6	45
Clark et al. (2003)	5	6	4	5	6	1	1	5	4	4	6	47
Colloby et al. (2012)	5	3	3	2	1	2	1	6	6	6	7	42
Compta et al. (2009)	7	3	4	5	2	3	1	7	5	4	6	47
Compta et al. (2012)	6	4	3	3	2	1	1	7	4	3	5	39
Compta et al. (2015)	7	3	2	4	3	1	1	6	3	3	6	39
Compta et al. (2016)	3	3	3	5	2	3	2	7	2	3	6	39
Daniele et al. (2021)	4	4	4	4	3	1	3	7	4	4	6	44
de Jong et al. (2007)	5	3	4	6	4	2	2	4	1	3	6	40
de Oliveira et al. (2021)	4	4	5	4	3	1	2	6	6	2	6	43
De Riva et al. (2019)	5	3	3	6	2	1	1	7	3	3	5	39
Delaby et al. (2020)	5	3	3	2	2	1	2	5	4	6	6	39
Delaby et al. (2022)	4	3	3	2	2	1	4	4	4	6	6	39
Diaz-Lucena et al. (2020)	4	3	5	3	2	4	2	5	3	2	4	37
Diekamper et al. (2021)	3	3	5	2	2	2	3	3	2	2	5	32
Dieks et al. (2013)	4	3	3	5	3	1	3	3	3	1	7	36
Enache et al. (2020)	7	3	3	4	2	2	1	4	3	3	5	37
Engelborghs et al. (2006)	5	3	4	6	6	3	1	6	7	5	7	53
Ernst et al. (2007)	4	3	3	4	3	1	2	5	3	2	6	36
Erskine et al. (2016)	6	3	3	3	4	2	1	5	3	2	6	38
Ewers et al. (2015)	5	6	5	5	5	6	4	5	4	3	5	53
Forland et al. (2020)	4	4	7	5	3	1	1	6	3	3	6	43
Foulds et al. (2012)	5	4	4	3	2	2	1	6	3	4	4	38
Gjerum et al. (2020)	4	4	4	1	2	2	2	5	2	4	3	33
Gmitterova, Gawinecka, et al. (2020)	4	4	4	5	3	1	2	4	7	4	7	45
Gmitterova, Varges, et al. (2020)	2	4	4	3	3	2	2	5	4	2	6	37
Gomez-Tortosa et al. (2003)	4	4	4	7	2	1	2	7	3	3	7	44
Gomez-Tortosa et al. (2001)	4	3	3	4	2	1	1	4	1	1	4	28
Gonzalez et al. (2022)	3	3	3	1	1	1	5	4	1	1	5	28
Goossens et al. (2017)	4	3	3	6	5	1	2	6	5	6	6	47
Hall et al. (2012)	4	3	3	6	2	1	2	7	3	4	7	42
Hampel et al. (2004)	4	3	3	3	3	1	1	5	3	2	4	32
Hansen et al. (1998)	2	3	3	4	2	1	2	2	3	2	3	27
Hansson et al. (2014)	4	3	3	6	6	1	2	7	2	3	6	43
Hansson et al. (2019)	3	3	4	6	3	1	3	4	2	4	5	38
Harrington et al. (1994)	3	3	3	4	3	1	1	4	4	1	4	31
Herbert et al. (2014)	4	4	4	6	3	3	1	7	2	2	5	41
Heywood et al. (2015)	3	3	2	3	3	2	2	3	2	3	5	31
Howlett et al. (2015)	6	4	4	6	6	1	2	3	3	2	7	44
Ishiki et al. (2016)	4	3	3	4	3	2	2	3	4	2	5	35
Jack et al. (2019)	4	5	5	2	3	1	2	2	3	1	5	33
Janelidze et al. (2015)	5	3	3	1	2	2	1	4	3	2	6	32
Janelidze et al. (2016)	4	5	6	3	3	2	4	2	2	4	5	40
Johnson et al. (2011)	4	3	3	1	4	1	1	3	1	1	5	27
Kaerst et al. (2014)	3	3	3	1	1	1	1	6	2	1	5	27
Kapaki et al. (2013)	4	3	5	6	3	1	3	3	3	6	5	42
Kasuga et al. (2010)	3	3	3	5	2	1	2	2	2	2	4	29
King et al. (2018)	7	5	5	6	3	1	1	7	6	6	6	53
Klucken et al. (2006)	4	5	5	6	2	1	2	3	2	1	4	35
Koyama et al. (2016)	4	5	5	1	1	1	3	5	4	2	3	34
Kronimus et al. (2016)	4	5	5	6	3	1	1	7	6	7	6	51
Laske et al. (2011)	4	4	3	4	3	3	1	7	3	3	6	41
Lehnert et al. (2012)	6	6	6	5	3	3	1	7	4	3	6	50
Lin et al. (2018)	7	5	6	6	3	1	2	7	6	6	7	56
Lindqvist et al. (2013)	7	3	7	4	3	1	3	7	4	6	5	50
Lippa et al. (1999)	4	4	4	4	5	1	1	6	5	2	5	41
Llorens et al. (2015)	5	4	4	2	2	2	3	5	3	3	7	40
Llorens et al. (2020)	6	3	3	1	2	1	2	6	6	4	7	41
Longobardi et al. (2022)	4	1	1	4	3	1	2	1	3	3	7	30
Love (2001)	4	3	3	3	3	1	1	3	2	2	5	30
Lue et al. (2016)	6	3	3	5	3	1	2	3	6	5	6	43
Luo et al. (2013)	5	6	6	3	3	1	3	6	3	3	7	46
Maetzler, Stapf, et al. (2011)	4	5	5	5	3	1	2	5	3	2	5	40
Maetzler, Schmid, et al. (2011)	5	4	4	5	6	2	2	6	4	5	6	49
Maetzler et al. (2012)	6	6	6	6	3	1	2	6	5	5	5	51
Maetzler et al. (2016)	4	4	4	7	4	1	2	7	4	4	5	46
Maetzler, Schmid, et al. (2010)	6	3	3	4	2	1	3	3	4	3	6	38
Maetzler, Stoycheva, et al. (2010)	6	3	4	4	2	1	3	3	2	3	6	37
Maetzler, Berg, et al. (2011)	6	3	5	4	4	2	2	3	3	2	5	39
Mantle et al. (1995)	2	3	4	5	3	1	1	1	3	1	4	28
Martin-Ruiz et al. (2002)	4	3	3	2	3	1	1	2	2	1	4	26
Meyne et al. (2009)	7	4	4	5	3	2	2	2	5	4	5	43
Miller et al. (2022)	6	6	6	3	3	2	2	2	3	3	4	40
Mollenhauer, Bibl, et al. (2005)	3	7	7	5	3	1	3	6	4	4	6	49
Mollenhauer, Cepek, et al. (2005)	5	4	4	5	3	2	1	3	3	3	6	39
Mollenhauer, Bibl, et al. (2006)	3	3	3	1	2	1	1	1	1	1	4	21
Mollenhauer, Trenkwalder, et al. (2006)	6	7	7	4	3	1	1	6	2	4	5	46
Mollenhauer, Bibl, et al. (2007)	7	7	7	5	3	1	2	6	4	4	6	52
Mollenhauer, Steinacker, et al. (2007)	4	6	6	5	3	2	1	6	3	4	6	46
Mollenhauer et al. (2011)	7	5	5	4	5	1	4	3	6	4	6	50
Montine et al. (2010)	4	3	3	4	5	1	2	1	4	1	5	33
Morenas-Rodriguez et al. (2019)	3	5	3	5	5	2	2	6	6	6	7	50
Mukaetova-Ladinska et al. (2008)	3	4	4	4	4	1	1	4	3	1	5	34
Mukaetova-Ladinska et al. (2013)	3	3	3	3	3	1	1	7	3	2	5	34
Muller et al. (2015)	3	3	3	3	3	1	2	5	3	2	5	33
Mulugeta, Londos, Ballard, et al. (2011)	5	3	3	4	6	1	1	5	6	3	6	43
Mulugeta, Londos, Hansson et al. (2011)	4	4	3	4	6	1	1	2	4	4	6	39
Musaeus et al. (2020)	4	5	5	2	3	1	3	7	5	1	6	42
Nielsen, Londos, et al. (2007)	4	3	3	4	3	1	3	6	5	4	6	42
Nielsen, Minthon, et al. (2007)	4	4	4	4	3	1	2	5	6	6	6	45
Nielsen et al. (2014)	4	3	3	2	3	1	2	3	5	4	4	34
Noguchi-Shinohara et al. (2009)	2	5	5	4	4	1	1	3	2	3	5	35
Oeckl et al. (2020)	4	5	5	4	4	1	2	4	2	2	4	37
Ohrfelt et al. (2009)	4	4	4	4	2	1	2	4	2	4	5	36
Olsson et al. (2019)	4	5	5	2	3	1	2	4	4	2	7	39
Palumbo et al. (2008)	3	2	3	3	1	1	2	1	2	1	4	23
Park et al. (2016)	4	4	4	5	3	1	1	3	4	3	6	38
Parnetti et al. (2008)	4	5	5	7	3	1	3	5	5	4	5	47
Paterson et al. (2018)	4	3	4	3	3	2	2	5	6	4	7	43
Přikrylová Vranová et al. (2016)	4	4	4	3	3	1	2	6	5	5	6	43
Quadalti et al. (2021)	4	4	4	5	5	1	5	7	4	1	7	47
Sahin et al. (2006)	4	3	3	3	3	1	1	1	5	1	6	31
Samuel et al. (1997)	7	6	6	4	3	1	1	7	3	1	7	46
Schoonenboom et al. (2012)	3	5	4	3	2	1	3	6	3	2	6	38
Schultz et al. (2010)	4	4	4	3	3	1	1	7	5	3	7	42
Schulz et al. (2021)	5	3	4	4	3	1	3	6	3	4	6	42
Sinclair et al. (2019)	6	7	7	5	3	1	6	7	7	6	5	60
Singh et al. (2017)	5	2	2	4	3	1	1	2	5	5	4	34
Skillback et al. (2015)	7	6	6	7	5	3	7	6	6	5	7	65
Slaets et al. (2013)	4	4	4	3	3	1	1	6	4	3	6	39
Slaets et al. (2014)	4	5	5	5	3	1	2	6	4	5	5	45
Smith et al. (2019)	5	3	2	4	1	2	1	2	2	3	4	29
Sohma et al. (2013)	4	4	4	5	3	1	2	6	5	4	5	43
Spies et al. (2009)	3	3	3	4	3	1	2	4	2	1	5	31
Spies et al. (2010)	7	2	4	4	2	3	3	7	3	3	6	44
Steinacker et al. (2004)	3	3	3	2	2	1	1	7	2	2	4	30
Stuendl et al. (2016)	4	3	3	3	4	1	2	2	3	1	4	30
Stuendl et al. (2021)	4	3	3	5	5	1	3	7	6	1	5	43
Surendranathan et al. (2018)	7	6	6	3	4	1	2	7	6	5	6	53
Suzuki et al. (2002)	2	2	2	3	3	1	1	5	5	1	5	30
Suzuki et al. (2019)	4	4	4	3	4	1	1	7	5	1	6	40
Tabet et al. (2003)	4	3	3	4	2	1	1	7	3	2	5	35
Tateno et al. (2012)	4	5	5	3	3	1	1	7	3	3	7	42
Teichmann et al. (2017)	4	5	4	4	4	7	3	4	3	3	3	44
Timmer et al. (2015)	7	2	2	1	1	1	1	7	1	1	6	30
Tong et al. (2009)	5	3	3	4	3	1	1	7	5	1	4	37
Trotti et al. (2021)	4	3	3	4	5	1	1	7	3	1	5	37
Tu et al. (2022)	4	1	1	4	2	1	1	2	3	3	5	27
Tuna et al. (2018)	4	4	4	5	3	1	2	7	3	4	7	44
Usenko et al. (2020)	3	3	3	4	3	1	1	3	4	4	6	35
Vallortigara et al. (2014)	4	4	4	2	3	1	2	4	4	5	5	38
Vallortigara et al. (2016)	4	4	4	4	4	2	2	2	3	2	5	36
Van den Berge et al. (2012)	7	3	3	3	3	1	1	7	3	3	7	41
Van Steenoven et al. (2018)	4	5	5	6	5	2	3	5	6	5	6	52
Van Steenoven et al. (2019)	6	5	5	5	4	3	3	6	6	2	5	50
Van Steenoven et al. (2020)	7	5	5	5	6	5	3	5	4	3	7	55
Vanderstichele et al. (2006)	4	4	4	5	5	1	2	1	4	1	6	37
Ventriglia et al. (2013)	5	3	3	4	4	1	1	7	4	1	7	40
Villar-Pique et al. (2019)	4	3	3	3	4	1	1	7	4	1	5	36
Vranova et al. (2014)	4	3	3	5	4	1	1	7	5	3	6	42
Wada-Isoe et al. (2007)	4	3	3	5	4	1	2	7	5	1	5	40
Wada-Isoe et al. (2008)	4	3	3	4	4	1	2	7	4	1	6	39
Walker et al. (2015)	6	7	7	4	4	1	2	7	5	4	7	54
Wang, Zheng, et al. (2020)	4	6	6	3	3	1	3	7	4	6	6	49
Wang, Yuan, et al. (2020)	6	4	3	1	2	2	3	5	2	1	3	32
Wellington et al. (2016)	4	6	6	6	5	1	4	4	6	2	6	50
Wennström et al. (2013)	4	4	4	4	4	1	4	4	4	4	6	43
Wennström, Hall et al. (2015)	5	6	6	2	3	3	3	5	4	4	6	47
Wennström, Surova et al. (2015)	5	4	4	4	3	1	3	2	4	4	6	40
Whitfield et al. (2014)	7	5	5	4	3	1	2	3	3	4	6	43
Willemse et al. (2018)	6	4	4	5	4	1	2	5	4	1	7	43
Wills et al. (2010)	4	3	3	4	3	1	1	5	3	1	5	33
Yang et al. (2007)	3	3	3	3	2	1	1	3	3	1	4	27
Zerr et al. (2018)	4	4	5	3	3	1	2	3	3	3	5	36
Zou et al. (2018)	4	4	5	5	4	2	2	7	4	3	6	46
