# Supplementary material for: Systematic review of differentially abundant proteins in people with Lewy body dementia
Source: Acta Neuropsychiatr. 2025 Mar 27;37:e59. doi: 10.1017/neu.2025.15 (PMC13130301; doi:10.1017/neu.2025.15)
Supplement: Farr et al. supplementary material 7 — Farr et al. supplementary material [file S0924270825000158sup007.xlsx]

## Sheet: CSF
LBD type	Protein (Unitprot ID)	Number of studies	HC	Other Dementia	Other Comparison
DLB	TTHY (P02766)	5	↑↓NS	NS	NS
DLB	FABPH (P05413)	4	↑ NS	NS	↑(PD)
DLB	CYTC (P01034)	3	↑NS	↓(AD + FTD)	-
DLB	VGF (O15240)	3	↓NS	NS	NS
DLB	ALBU (P02768)*	3	Inconclusive	-	-
DLB	S100B (P04271)*	3	Inconclusive	-	-
DLB	FABPH (P05413)*	3	-	Inconclusive	-
DLB	CH3L1 (P36222)*	3	-	Inconclusive	-
DLB	FABPH (P05413)*	3	-	Inconclusive	-
DLB	A1AG1 (P02763)	2	↑ NS	-	-
DLB	ALBU (P02768)	2	↑ NS	↑(AD)	NS
DLB	ANGT (P01019)	2	↑↓	-	-
DLB	APLP1 (P51693)	2	↑ NS	-	-
DLB	BASI (P35613)	2	↓ NS	-	-
DLB	CLUS (P10909)	2	↓ NS	NS	NS
DLB	CNTN1 (Q12860)	2	↑ NS	-	↑(PD)
DLB	CO1A2 (P08123)	2	↓ NS	-	-
DLB	CO3 (P01024)	2	↑ NS	-	NS
DLB	ECM1 (Q16610)	2	↓ NS	-	-
DLB	ENOG (P09104)	2	↑ NS	-	NS
DLB	GRN (P28799)	2	NS	↓(AD + FTD)	-
DLB	HEMO (P02790)	2	↑ NS	-	NS (PD)
DLB	IL6 (P05231)	2	↓ NS	↓ NS (AD)	-
DLB	NEC2 (P16519)	2	↑↓	-	-
DLB	NEUG (Q92686)	2	NS	↓(AD)	NS
DLB	NFASC (O94856)	2	↑NS	-	-
DLB	NPTX1 (Q15818)	2	↑↓	-	-
DLB	NPTX2 (P47972)	2	↓	NS	↑ (SCD)
DLB	PCS1N (Q9UHG2)	2	↓NS	-	-
DLB	PRIO (P04156)	2	↓NS	NS	NS
DLB	PTPRN (Q16849)	2	↓NS	-	-
DLB	SCG1 (P05060)	2	↓NS	-	-
DLB	SCG3 (Q8WXD2)	2	↓NS	-	-
DLB	1433B (P31946)	1	↑	-	-
DLB	1433E (P62258)	1	↑	-	-
DLB	1433G (P61981)	1	↑	-	-
DLB	1433T (P27348)	1	↑	-	-
DLB	1433Z (P63104)	1	↑	-	-
DLB	7B2 (P05408)	1	↓	-	-
DLB	PRVA (P20472)	1	↑	-	-
DLB	A0A1W2PPU3 (A0A1W2PPU3)	1	↓	-	-
DLB	AAMDC (Q9H7C9)	1	↑	-	-
DLB	ACO3 (Q16853)	1	↓	-	-
DLB	ADDB (P35612)	1	↑	-	-
DLB	ALDOC (P09972)	1	↑	-	-
DLB	AMD (P19021)	1	↑	-	-
DLB	ANT3 (P01008)	1	↑	-	-
DLB	APMAP (Q9HDC9)	1	↑	-	-
DLB	APOA1 (P02647)	1	↑	-	-
DLB	APOA4 (P06727)	1	↑	-	-
DLB	APOC1 (P02654)	1	↓	-	-
DLB	APOC2 (P02655)	1	↑	-	-
DLB	APOC3 (P02656)	1	↑	-	-
DLB	AQP4 (P55087)	1	↑	-	-
DLB	ASGR2 (P07307)	1	↓	-	-
DLB	B3GN3 (Q9Y2A9)	1	↑	-	-
DLB	B3GN8 (Q7Z7M8)	1	↑	-	-
DLB	BIN3 (Q9NQY0)	1	↓	-	-
DLB	BMP1 (P13497)	1	↑	-	-
DLB	C1QT4 (Q9BXJ3)	1	↓	-	-
DLB	C99L2 (Q8TCZ2)	1	↓	-	-
DLB	C9E8V9 (C9E8V9)	1	↓	-	-
DLB	CALC (P01258)	1	↑	NS	-
DLB	CALM3 (P0DP25)	1	↑	-	-
DLB	CART (Q16568)	1	↑	-	-
DLB	CBLN4 (Q9NTU7)	1	↓	-	-
DLB	CBR1 (P16152)	1	↑	-	-
DLB	CC198 (Q9NVL8)	1	↓	-	-
DLB	CD83 (Q01151)	1	↑	-	-
DLB	CEO34 (Q96MH7)	1	↓	-	-
DLB	CERU (P00450)	1	↑	-	NS
DLB	CFAI (P05156)	1	↑	-	-
DLB	CHRDL1 (Q9BU40)	1	↓	-	-
DLB	CLC2B (Q92478)	1	↑	-	-
DLB	CNTP3 (Q9BZ76)	1	↓	-	-
DLB	CO1A1 (P02452)	1	↓	-	-
DLB	CO4B (P0C0L5)	1	↑	-	-
DLB	CO5 (P01031)	1	↑	-	-
DLB	CO6A2 (P12110)	1	↓	-	-
DLB	COA4 (Q9NYJ1)	1	↑	-	-
DLB	CODA1 (Q5TAT6)	1	↓	-	-
DLB	COMP (P49747)	1	↓	-	-
DLB	CPZIP (Q6JBY9)	1	↑	-	-
DLB	CRBG3 (Q68DQ2)	1	↓	-	-
DLB	CSF2R (P15509)	1	↑	-	-
DLB	CSTN1 (O94985)	1	↑	-	-
DLB	CUTA (O60888)	1	↑	-	-
DLB	DEF1 (P59665)	1	↑	-	-
DLB	DERM (Q07507)	1	↓	-	-
DLB	DESM (P17661)	1	↓	-	-
DLB	DISP3 (Q9P2K9)	1	↑	-	-
DLB	DLK2 (Q6UY11)	1	↓	-	-
DLB	DPB1 (P04440)	1	↓	-	-
DLB	DPP3 (Q9NY33)	1	↓	-	-
DLB	DRB1 (P01911)	1	↑	-	-
DLB	DSC1 (Q08554)	1	↑	-	-
DLB	DYH2 (Q9P225)	1	↓	-	-
DLB	DYHC2 (Q8NCM8)	1	↓	-	-
DLB	EGFLA (Q63HQ2)	1	↑	-	-
DLB	ELFN1 (P0C7U0)	1	↓	-	-
DLB	EMIL1 (Q9Y6C2)	1	↑	-	-
DLB	ENDD1 (O94919)	1	↑	-	-
DLB	ENOA (P06733)	1	↑	-	-
DLB	ENPP2 (Q13822)	1	↓	-	-
DLB	EPDR1 (Q9UM22)	1	↑	-	-
DLB	EPHA5 (P54756)	1	↓	-	-
DLB	ERNB3 (Q15768)	1	↓	-	-
DLB	FA5 (P12259)	1	↓	-	-
DLB	FABP5 (Q01469)	1	↑	-	-
DLB	FABP7 (O15540)	1	↑	-	-
DLB	FAM3C (Q92520)	1	↑	-	-
DLB	FCGBP (Q9Y6R7)	1	↑	-	-
DLB	FHR2 (P36980)	1	↑	-	-
DLB	G6PI (P06744)	1	↑	-	-
DLB	GCDH (Q92947)	1	↓	-	-
DLB	GDF8 (O14793)	1	↓	-	-
DLB	GDIA (P31150)	1	↑	-	-
DLB	GDIR1 (P52565)	1	↑	-	-
DLB	GELS (P06396)	1	↑	-	-
DLB	GLOD4 (Q9HC38)	1	↑	-	-
DLB	GNAI2 (P04899)	1	↓	-	-
DLB	GOLM1 (Q8NBJ4)	1	↓	-	-
DLB	GPX3 (P22352)	1	↑	-	-
DLB	GRHL2 (Q6ISB3)	1	↓	-	-
DLB	GRM3 (Q14832)	1	↑	-	-
DLB	GRM8 (O00222)	1	↓	-	-
DLB	GSHR (P00390)	1	↓	-	NS
DLB	HABP2 (Q14520)	1	↑	-	-
DLB	HLAA (P04439)	1	↑	-	-
DLB	IBP2 (P18065)	1	↑	-	-
DLB	IBP3 (P17936)	1	↑	-	-
DLB	IGHG2 (P01859)	1	↓	-	-
DLB	IGS21 (Q96ID5)	1	↑	-	-
DLB	ITIH4 (Q14624)	1	↑	-	-
DLB	K1C19 (P08727)	1	↑	-	-
DLB	KAD1 (P00568)	1	↑	-	-
DLB	KAIN (P29622)	1	↑	-	-
DLB	KAP0 (P10644)	1	↑	-	-
DLB	KLDC9 (Q8NEP7)	1	↓	-	-
DLB	KLK11 (Q9UBX7)	1	↓	-	-
DLB	KLK7 (P49862)	1	↓	-	-
DLB	KNG1 (P01042)	1	↑	-	-
DLB	KPYM (P14618)	1	↑	-	-
DLB	KV112 (A0A0C4DH73)	1	↓	-	-
DLB	LAMA1 (P25391)	1	↓	-	-
DLB	LAMA3 (Q16787)	1	↑	-	-
DLB	LDHA (P00338)	1	↑	-	-
DLB	LDHB (P07195)	1	↑	-	-
DLB	LFG2 (Q9BWQ8)	1	↓	-	-
DLB	LFNG (Q8NES3)	1	↑	-	-
DLB	LHPP (Q9H008)	1	↑	-	-
DLB	LIGO3 (P0C6S8)	1	↓	-	-
DLB	LRFN2 (Q9ULH4)	1	↓	-	-
DLB	LTBP2 (Q14767)	1	↓	-	-
DLB	LTBP4 (Q8N2S1)	1	↑	-	-
DLB	LYSC (P61626)	1	↑	-	-
DLB	MA1B1 (Q9UKM7)	1	↓	-	-
DLB	MA2B2 (Q9Y2E5)	1	↑	-	-
DLB	MANEL (Q5VSG8)	1	↓	-	-
DLB	MAT2B (Q9NZL9)	1	↑	-	-
DLB	MBRL (Q4ZIN3)	1	↓	-	-
DLB	MFAP2 (P55001)	1	↓	-	-
DLB	MGAT3 (Q09327)	1	↓	-	-
DLB	MIF (P14174)	1	↑	-	-
DLB	MK14 (Q16539)	1	↓	-	-
DLB	MLP3B (Q9GZQ8)	1	↑	-	-
DLB	NCAM1 (P13591)	1	↓	↓ (AD + FTD)	-
DLB	NCKX2 (Q9UI40)	1	↓	-	-
DLB	NGLY1 (Q96IV0)	1	↓	-	-
DLB	NRSN2 (Q9GZP1)	1	↓	-	-
DLB	NRX1A (Q9ULB1)	1	↓	-	-
DLB	NUCB1 (Q02818)	1	↑	-	-
DLB	NXPH4 (O95158)	1	↓	-	-
DLB	OBP2A (Q9NY56)	1	↑	-	-
DLB	PCOC2 (Q9UKZ9)	1	↑	-	-
DLB	PD1L1 (Q9NZQ7)	1	↓	-	-
DLB	PDYN (P01213)	1	↓	-	-
DLB	PEDF (P36955)	1	↑	-	-
DLB	PENK (P01210)	1	↓	-	-
DLB	PEPD (P12955)	1	↑	-	-
DLB	PGAM1 (P18669)	1	↑	-	-
DLB	PGH2 (P35354)	1	↑	-	-
DLB	PGK1 (P00558)	1	↑	-	-
DLB	PGS1 (P21810)	1	↓	-	-
DLB	PHOP2 (Q8CD6)	1	↑	-	-
DLB	PIGR (P01833)	1	↑	-	-
DLB	PILRB (Q9UKJ0)	1	↑	-	-
DLB	PILRB (Q9UKJ0)	1	↑	-	-
DLB	PKDCC (Q504Y2)	1	↑	-	-
DLB	PLXA1 (Q9UIW2)	1	↓	-	-
DLB	PLXC1 (O60486)	1	↓	-	-
DLB	POSTN (Q15063)	1	↓	-	-
DLB	PPIA (P62937)	1	↑	-	-
DLB	PTN1 (P18031)	1	↓	-	-
DLB	PTPRK (Q15262)	1	↓	-	-
DLB	PXDC2 (Q6UX71)	1	↑	-	-
DLB	ZNF777 (Q3KR11)	1	↓	-	-
DLB	Q5M8T4 (Q5M8T4)	1	↓	-	-
DLB	SICAM-1 (Q99930)	1	↑	↑ (AD)	-
DLB	Q9NYZ0 (Q9NYZ0)	1	↓	-	-
DLB	RARR2 (Q99969)	1	↑	-	-
DLB	REG3A (Q06141)	1	↑	-	-
DLB	RELN (P78509)	1	↓	-	-
DLB	RGN (Q15493)	1	↓	-	-
DLB	RHG10 (A1A4S6)	1	↓	-	-
DLB	RINI (P13489)	1	↑	-	-
DLB	ROCK1 (Q13464)	1	↓	-	-
DLB	RPA1 (O95602)	1	↑	-	-
DLB	S10A6 (P06703)	1	↑	-	-
DLB	S39AA (Q9ULF5)	1	↑	-	-
DLB	SACA3 (Q8IXA5)	1	↑	-	-
DLB	SAP3 (P17900)	1	↑	-	-
DLB	SCG2 (P13521)	1	↓	-	-
DLB	SCMH1 (Q96GD3)	1	↓	-	-
DLB	SEM3A (Q14563)	1	↓	-	-
DLB	SEM5A (Q13591)	1	↓	-	-
DLB	SEPP1 (P49908)	1	↑	-	-
DLB	SF3A1 (Q15459)	1	↑	-	-
DLB	SH3G1 (Q99961)	1	↓	-	-
DLB	SHSA7 (A6NL88)	1	↓	-	-
DLB	SMOC1 (Q9H4F8)	1	↑	-	-
DLB	SMRCD (Q9H4L7)	1	↓	-	-
DLB	SODC (P00441)	1	↑	-	-
DLB	SORC1 (Q8WY21)	1	↓	-	-
DLB	SORL (Q92673)	1	↑	-	-
DLB	SORT (Q99523)	1	↓	-	-
DLB	SPB9 (P50453)	1	↓	-	-
DLB	SPON2 (Q9BUD6)	1	↓	-	-
DLB	SPRN (Q5BIV9)	1	↑	-	-
DLB	SULF2 (Q8IWU5)	1	↓	-	-
DLB	SVEP1 (Q4LDE5)	1	↑	-	-
DLB	T132B (Q14DG7)	1	↓	-	-
DLB	TARSH (Q7Z7G0)	1	↑	-	-
DLB	TCPH (Q99832)	1	↑	-	-
DLB	TCRG1 (O14776)	1	↓	-	-
DLB	TENXA (Q16473)	1	↓	-	-
DLB	TFE2 (P15923)	1	↑	-	-
DLB	TFPI1 (P10646)	1	↑	-	-
DLB	TGFB2 (P61812)	1	↑	-	-
DLB	THRB (P00734)	1	↑	-	-
DLB	TM9S3 (Q9HD45)	1	↑	-	-
DLB	TNR19 (Q9NS68)	1	↑	-	-
DLB	TPM1 (P09493)	1	↑	-	-
DLB	TRFE (P02787)	1	↑	-	-
DLB	TRFL (P02788)	1	↑	-	-
DLB	TRY2 (P07478)	1	↓	-	-
DLB	TXNL1 (O43396)	1	↑	-	-
DLB	UB2D2 (P62837)	1	↑	-	-
DLB	VISL1 (P62760)	1	NS	↓ (AD)	-
DLB	VMF (P04275)	1	↓	-	-
DLB	VWA1 (Q6PCB0)	1	↓	-	-
DLB	XPO5 (Q9HAV4)	1	↓	-	-
DLB	ZG16B (Q96DA0)	1	↑	-	-
DLB	ZN627 (Q7L945)	1	↓	-	-
DLB	ZYG11B (Q9C0D3)	1	↓	-	-
DLB & PDD	NFL (P07196)	4	↑↓	NS	↑ (SCD)
DLB & PDD	SYUA (P37840)	3	NS	NS	↓ (CJD)
DLB & PDD	A1AT (P01009)	2	↑ NS	-	NS
DLB & PDD	ALBU (P02768)	2	↑ NS	-	NS
DLB & PDD	CH3L1 (P36222)	2	↑ NS	↓(AD)	NS
DLB & PDD	CYTC (P01034)	2	↑↓	-	NS
DLB & PDD	SYUB (Q16143)	2	↑	NS	↓ (CJD)
DLB & PDD	TTHY (P02766)	2	↑NS	-	NS
DLB & PDD	A2AP (P08697)	1	↑	-	-
DLB & PDD	ABCF2 (Q9UG63)	1	↑	-	-
DLB & PDD	AL4A1 (P30038)	1	↑	-	-
DLB & PDD	ALDOB (P05062)	1	↑	-	-
DLB & PDD	APOA2 (P02652)	1	↑	-	-
DLB & PDD	APOE (P02649)	1	↑	-	-
DLB & PDD	APOH (P02749)	1	↑	-	-
DLB & PDD	ATRN (O75882)	1	↑	-	-
DLB & PDD	BHMT1 (Q93088)	1	↑	-	-
DLB & PDD	CA2D1 (P54289)	1	↑	-	-
DLB & PDD	CAH1 (P00915)	1	↑	-	-
DLB & PDD	CBLN3 (Q6UW01)	1	↑	-	-
DLB & PDD	CBPE (P16870)	1	↑	-	-
DLB & PDD	CERU (P00450)	1	↑	-	NS
DLB & PDD	CLUS (P10909)	1	↑	-
DLB & PDD	CNDP1 (Q96KN2)	1	↑	-	-
DLB & PDD	COA4 (Q9NYJ1)	1	↑	-	-
DLB & PDD	CSF1R (P07333)	1	↑	-	-
DLB & PDD	ELMD3 (Q96FG2)	1	↑	-	-
DLB & PDD	EPHA4 (P54764)	1	↑	-	-
DLB & PDD	FBX8 (Q9NRD0)	1	↑	-	-
DLB & PDD	FIBA (P02671)	1	↑	-	NS
DLB & PDD	GSHR (P00390)	1	↓	-	NS
DLB & PDD	IBP2 (P18065)	1	↑	-	-
DLB & PDD	IGF2 (P01344)	1	↑	-	-
DLB & PDD	IGHG3 (P01860)	1	↑	-	-
DLB & PDD	IPSP (P05154)	1	↑	-	-
DLB & PDD	KV320 (P01619)	1	↑	-	-
DLB & PDD	LAMP1 (P11279)	1	↑	-	-
DLB & PDD	LSAMP (Q13449)	1	↑	-	-
DLB & PDD	MDHM (P40926)	1	↑	-	-
DLB & PDD	NCAM1 (P13591)	1	↑	-	-
DLB & PDD	NEP (P08473)	1	↓	-	-
DLB & PDD	NEUG (Q92686)	1	NS	↓ (AD)	↓ (MCI-AD)
DLB & PDD	NEUS (Q99574)	1	↑	-	-
DLB & PDD	NPTX1 (Q15818)	1	↑	-	-
DLB & PDD	PGCB (Q96GW7)	1	↑	-	-
DLB & PDD	PIGF (Q07326)	1	↑	NS	↑ (MCI)
DLB & PDD	S100B (P04271)	1	↑	-	-
DLB & PDD	S10A9 (P06702)	1	↑	-	-
DLB & PDD	SAA4 (P35542)	1	↑	-	-
DLB & PDD	SAP (P07602)	1	↑	-	-
DLB & PDD	SAP3 (P17900)	1	↑	-	-
DLB & PDD	SHBG (P04278)	1	↑	-	-
DLB & PDD	TBA8 (Q9NY65)	1	↑	-	-
DLB & PDD	TIMP1 (P01033)	1	↑	-	-
DLB & PDD	TREM2 (Q9NZC2)	1	↑	-	-
DLB & PDD	TRFE (P02787)	1	↑	-	-
DLB & PDD	UCHL1 (P09936)	1	↑	-	-
DLB & PDD	VTDB (P02774)	1	↑	-	-
DLB & PDD	VTNC (P04004)	1	↑	-	-
DLB & PDD	WDR54 (Q9H977)	1	↑	-	-
PDD	SYUA (P37840)*	4	Inconclusive	-	-
PDD	CLUS (P10909)	2	↑ NS	NS	↑ (MSA)
PDD	FABPH (P05413)	2	↑	NS	NS
PDD	ANGP2 (O15123)	1	↓	-	NS
PDD	CRP (P02741)	1	↑	-	↑(PD)
PDD	GDF15 (Q99988)	1	↑	-	NS
PDD	GSHR (P00390)	1	↓	-	NS
PDD	IL8 (P10145)	1	↓	-	NS
PDD	NTNG1 (Q9Y2I2)	1	↑	-	NS
PDD	PIGF (Q07326)	1	↑	-	NS
PDD	PTN1 (P18031)	1	↑	-	NS
PDD	PTN13 (Q12923)	1	↑	-	NS
PDD	S100B (P04271)	1	↑	-	NS

## Sheet: Brain Tissue
LBD type	Protein (Unitprot ID)	Number of studies	HC	Other Dementia	Other Comparison
DLB	SYUA (P37840)*	4	Inconclusive	Inconclusive	-
DLB	CHAT (Q6LEN5)*	4	-	Inconclusive	-
DLB	GFAP (P14136)	3	↓NS	-	NS
DLB	AIF1 (P55008)	2	↑NS	-	-
DLB	MAG (P20916)	2	↓NS	-	-
DLB	SYPH (P08247)	2	↑↓	↑↓(AD)	-
DLB	TAU (P10636)	2	NS	↓NS(AD)	NS
DLB	PRVA (P20472)	1	↓	-	-
DLB	B2R892 (B2R892)	1	↓	NS	NS
DLB	DCX (O43602)	1	↑	-	-
DLB	DLG4 (P78352)	1	↓	NS	-
DLB	DOPO (P09172)	1	↑	-	NS
DLB	FCG2A (P12318)	1	↓	-	-
DLB	KCC2A (Q9UQM7)	1	↓	↑ (AD)
DLB	LCMT1 (Q9UIC8)	1	↑	-	NS
DLB	MLP3A (Q9H492)	1	↑	-	-
DLB	NEUG (Q92686)	1	↓	NS	-
DLB	P78428 (P78428)	1	↓	-	NS
DLB	PCNA (P12004)	1	↑	-	-
DLB	Q9ULV2 (Q9ULV2)	1	↑	-	-
DLB	RAB3A (P20336)	1	↓	-	-
DLB	SIR1 (Q96EB6)	1	↑
DLB	STX1A (Q16623)	1	↓	↓ (AD)	-
DLB	SYUG (O76070)	1	↓	↓(AD)	-
DLB	TY3H (P07101)	1	↑	-	-
DLB	UBC (P0CG48)	1	↓	-	NS
DLB	VMAT2 (Q05940)	1	↑	NS	-
DLB	ZNT3 (Q99726)	1	↓	NS	-
DLB & PDD	DPP2 (Q9UHL4)	1	↓	NS	NS
PDD	SYUA (P37840)*	4	Inconclusive	Inconclusive	-
PDD	TAU (P10636)	3	NS	NS	↓(PD)
PDD	AIF1 (P55008)	1	↑	-	-
PDD	CASP2 (P42575)	1	-	-	↓ (PD)
PDD	DDR2 (Q16832)	1	↑	-	-
PDD	DLG4 (P78352)	1	↓	↓(AD)	-
PDD	KCC2A (Q9UQM7)	1	↓	↑ (AD)
PDD	MLP3A (Q9H492)	1	↑	-	-
PDD	NEUG (Q92686)	1	↓	NS	-
PDD	Q5JXC5 (Q5JXC5)	1	↑	-	-
PDD	RAB3A (P20336)	1	↑	-	-
PDD	SC6A3 (Q01959)	1	↑	-	-
PDD	SIR1 (Q96EB6)	1	↓	-	-
PDD	SNAP25 (P60880)	1	↑	-	-
PDD	SYPH (P08247)	1	↑	↑ (AD)	-
PDD	TBB8 (Q3ZCM7)	1	↓	-	-
PDD	TY3H (P07101)	1	↑	-	-
PDD	ZNT3 (Q99726)	1	↓	NS	-

## Sheet: Blood-based
LBD type	Protein (Unitprot ID)	Tissue	Number of studies	HC	Other Dementia	Other Comparison
DLB	CH3L1 (P36222)	Blood	2	↑NS	NS	NS
DLB	ALBU (P02768)	Blood	1	-	↓ (FTLD)	-
DLB	CCL2 (P13500)	Blood	1	↑	-	-
DLB	CCL20 (P78556)	Blood	1	↑	-	-
DLB	FABPH (P05413)	Blood	1	NS	↑(AD)	NS
DLB	IL22 (Q9GZX6)	Blood	1	↑	-	-
DLB	IL8 (P10145)	Blood	1	↓	-	-
DLB	SYUA (P37840)	Blood	1	↓	↓(AD)	-
DLB & PDD	SYUA (P37840)	Blood	1	↓	NS	-
DLB & PDD	TAU (P10636)	Blood	1	↓	NS	-
PDD	ACHE (Q04844)	Blood	1	↑	↑(AD)	-
DLB	IFNG (P01579)	Plasma	2	NS	-	↑(PD)
DLB	IL10 (P22301)	Plasma	2	NS	NS	↓(MCI-AD and MCI-LB)
DLB	IL4 (P05112)	Plasma	2	NS	NS	↓(MCI-AD and MCI-LB)
DLB	IL6 (P05231)	Plasma	2	NS	NS	↑(PD)
DLB	NFL (P07196)	Plasma	2	NS	NS	↓(MSA & PSP/CBS)
DLB	TNFA (P01375)	Plasma	2	NS	NS	↑(MCI-AD)↓(PD)
DLB	ANXA5 (P08758)	Plasma	1	↑	NS	-
DLB	CCL2 (P13500)	Plasma	1	NS	-	↓ (PD)
DLB	IL1B (P01584)	Plasma	1	NS	NS	↓(MCI-AD and MCI-LB)
DLB	IL2 (P60568)	Plasma	1	NS	NS	↓(MCI-AD and MCI-LB)
DLB	PECA1 (P16284)	Plasma	1	↑	↑(AD)	-
DLB	SICAM-1 (Q99930)	Plasma	1	↑	↑(AD)	-
DLB & PDD	GFAP (P14136)	Plasma	1	↑	NS	NS
DLB & PDD	NFL (P07196)	Plasma	1	↑	↓(FTD)	NS
DLB & PDD	PRIO (P04156)	Plasma	1	↑	-	↓(CJD)
PDD	NFL (P07196)	Plasma	2	↑↓	↓(AD)	↑(PD)↓(MSA&PSP&iAF)
PDD	CCL2 (P13500)	Plasma	1	NS	-	↓ (PD)
PDD	IFNG (P01579)	Plasma	1	↓	-	NS
PDD	IL6 (P05231)	Plasma	1	↑	-	NS
PDD	SYUA (P37840)	Plasma	1	↑	-	NS
PDD	TNFA (P01375)	Plasma	1	NS	-	↑(PD)
PDD	SYUA (P37840)*	Plasma & Serum	5	Inconclusive	Inconclusive	-
DLB	FABPH (P05413)	Serum	2	↑	↑(AD)	NS
DLB	BDNF (P23560)	Serum	1	↓	NS	NS
DLB	CH3L1 (P36222)	Serum	1	NS	↓(AD)	NS
DLB	GFAP (P14136)	Serum	1	↑	NS	NS
DLB	IL10 (P22301)	Serum	1	↑	NS	-
DLB	IL1B (P01584)	Serum	1	↑	↑(AD)	-
DLB	IL6 (P05231)	Serum	1	↑	NS	-
DLB	S100B (P04271)	Serum	1	↑	NS	↑(MSA)
DLB	TNFA (P01375)	Serum	1	↑	↑(AD)	-
DLB	TTHY (P02766)	Serum	1	NS	-	↓(PD)
DLB & PDD	SYUB (Q16143)	Serum	1	NS	NS	↓(CJD)
PDD	CMGA (P10645)	Serum	1	NS	-	↑(PD)
PDD	FABPH (P05413)	Serum	1	↑	NS	-
PDD	SYUA (P37840)	Serum	1	↑	-	NS

## Sheet: Key
Abbreviation/ symbol	Explanation
CSF	Cerebrospinal Fluid
Blood-based	Plasma, serum, or whole blood
DLB	Dementia with Lewy Bodies
PDD	Parkinson's Disease Dementia
NS	Statistically not significant result in at least one of the included studies.
↑	Statistically significant increased level of expression when compared to the comparison group in at least one of the included studies.
↓	Statistically significant decreased level of expression when compared to the comparison group in at least one of the included studies.
-	Has not been investigated in any included study.
HC	Healthy control
Other Dementia	Dementias, excluding DLB and PDD, (eg.) Alzheimer's Disease.
Other Comparison	Comparison groups that are neither HC nor other dementias (eg.) mild congitive impairment
AD	Alzheimer's Disease
FTLD	Frontotemporal lobar degeneration
FTD	Frontotemporal dementia
MCI	Mild Cognitive Impairment
PD	Parkinson's Disease
MSA	Multiple system atrophy
CJD	Creutzfeldt-Jakob disease
SCD	Sickle Cell Disease
*	Meta-analysis showed statistically not significant result
