# Supplementary material for: Systematic review of differentially abundant proteins in people with Lewy body dementia
Source: Acta Neuropsychiatr. 2025 Mar 27;37:e59. doi: 10.1017/neu.2025.15 (PMC13130301; doi:10.1017/neu.2025.15)
Supplement: Farr et al. supplementary material 10 — Farr et al. supplementary material [file S0924270825000158sup010.xlsx]

## Sheet: Biological Processes
Gene Ontology (GO) Term	Count	Percentage	P value	Fold Enrichment	FDR corrected P value	Reported Differentially Abundant Proteins
GO:0007155~cell adhesion	31	10.299	1.04529e-09	3.76095	2.53692e-06	P02452, Q12860, Q9BZ76, Q16787, P25391, O94985, P78509, P20916, P13500, P35613, Q9Y6C2, Q07507, P13591, O60486, Q15262, Q15063, P51693, Q16853, O94856, Q4LE35, Q5M8T4, P12110, Q6ISB3, Q4LDE5, Q9BUD6, Q13591, Q8TCZ2, Q14520, P04275, P49747, P60568
GO:0051384~response to glucocorticoid	10	3.32226	1.474e-07	11.7915	0.00017887	Q9GZX6, P19021, P55087, P18065, P05231, P35354, A0A1W2PPU3, P22301, P01375, P55008
GO:0006954~inflammatory response	23	7.6412	2.71095e-07	3.73399	0.000219316	P01011, P78556, P01042, P01031, Q9GZX6, Q16853, P35354, P13521, P13500, P55008, P10145, P0C0L5, P36222, P14174, Q16610, P05231, P01258, P61626, P02763, Q99969, P01024, P01584, P01375
GO:0032355~response to estradiol	11	3.65449	9.79469e-07	8.1245	0.000594293	P06744, P02452, P19021, Q5M8T4, P01019, P18065, P07101, P35354, P78428, P12004, P09104, P01210
GO:0006953~acute-phase response	8	2.65781	1.50005e-06	13.787	0.000656827	P01011, Q06141, Q9GZX6, P00734, P01009, Q14624, P05231, P02763
GO:0010951~negative regulation of endopeptidase activity	9	2.99003	1.6238e-06	10.8019	0.000656827	P29622, P01011, P01042, P50453, Q9UHG2, P01009, P01019, P01008, P36955
GO:0001774~microglial cell activation	7	2.32558	2.88675e-06	16.803	0.00100088	P10636, P01579, P37840, P05112, P01375, P10909, P55008
GO:0006096~glycolytic process	8	2.65781	4.10176e-06	11.9488	0.00107705	P06744, P06733, P18669, P14618, P00338, P00558, P09972, P09104
GO:0007165~signal transduction	41	13.6213	4.19929e-06	2.18879	0.00107705	P08758, O15240, P04899, Q16568, Q01151, P18065, P13500, Q9ULB1, P61981, Q99961, P16284, P01911, Q9NZQ7, Q15262, P02766, P78352, Q16610, Q13464, P27348, P63104, A1A4S6, P62258, P28799, P01210, P06744, P78556, Q16539, P31946, Q9GZX6, P06703, Q5M8T4, P13497, P10145, P05060, P31150, Q92686, Q92520, Q9BXJ3, P01024, P22301, P01584
GO:0010575~positive regulation of vascular endothelial growth factor production	7	2.32558	4.43778e-06	15.6828	0.00107705	P01031, Q8IWU5, P05231, P35354, P35613, P01024, P01584
GO:0050830~defense response to Gram-positive bacterium	11	3.65449	2.44508e-05	5.68715	0.00539474	P10645, P04439, P59665, P02788, P05231, P01258, P61626, Q99969, P01584, P01375
GO:0033700~phospholipid efflux	5	1.66113	3.04501e-05	25.8507	0.00546386	P06727, P02647, P02656, P02655, P02654
GO:0045833~negative regulation of lipid metabolic process	4	1.3289	3.15527e-05	53.7694	0.00546386	P02656, P02655, P02654, P01584
GO:0006959~humoral immune response	8	2.65781	3.22114e-05	8.81466	0.00546386	P06744, P01911, Q01151, P01579, P02788, P05231, P13500, P01375
GO:0001895~retina homeostasis	7	2.32558	3.37692e-05	11.202	0.00546386	Q96DA0, P01833, P02768, P02788, P02787, P61626, P00441
GO:0007218~neuropeptide signaling pathway	10	3.32226	4.42325e-05	6.00105	0.00632835	Q99523, O95158, Q9UHG2, Q16568, P05408, P01258, Q92673, P01213, Q8WY21, P01210
GO:0006605~protein targeting	7	2.32558	4.43271e-05	10.6928	0.00632835	P31946, P61981, Q14767, Q92673, P27348, P63104, P62258
GO:0050796~regulation of insulin secretion	7	2.32558	5.73764e-05	10.2279	0.00732908	Q16623, Q16568, P60880, P01579, P05231, P01584, P01375
GO:0045429~positive regulation of nitric oxide biosynthetic process	7	2.32558	5.73764e-05	10.2279	0.00732908	P01019, P01579, P35354, P01584, P01375, P10909, P55008
GO:0021762~substantia nigra development	7	2.32558	7.33268e-05	9.80172	0.00864855	P09936, P00338, P0DP25, P20916, P27348, P62258, P80723
GO:0048566~embryonic digestive tract development	5	1.66113	7.4833e-05	21.0037	0.00864855	Q504Y2, P61812, Q99969, P01375, P10145
GO:0001934~positive regulation of protein phosphorylation	13	4.31894	8.09772e-05	4.12148	0.00893326	P62937, P78509, Q5M8T4, P55008, P00734, P16284, P01911, P01579, Q99969, P01024, Q96EB6, P01584, P01375
GO:0043524~negative regulation of neuron apoptotic process	11	3.65449	8.75547e-05	4.89622	0.00919113	P06744, P23560, P07196, P20916, Q13464, P37840, P13500, P28799, P22301, P00441, Q9BWQ8
GO:0043434~response to peptide hormone	7	2.32558	9.26268e-05	9.40965	0.00919113	P02452, Q06141, P04899, P07196, Q5M8T4, P07101, P35613, P78428
GO:0031640~killing of cells of other organism	8	2.65781	9.46758e-05	7.46798	0.00919113	P78556, P01042, P10645, P59665, P02788, P61626, P10145
GO:0030198~extracellular matrix organization	12	3.98671	9.84825e-05	4.38338	0.00919296	Q6PCB0, P02452, P51693, Q63HQ2, Q7Z7G0, Q4LE35, P08123, Q5TAT6, Q15063, Q9H4F8, P01375, P14136
GO:0007268~chemical synaptic transmission	14	4.65116	0.000114284	3.70459	0.00979279	Q14832, Q16568, Q15818, Q05940, P37840, Q9ULB1, P09172, O76070, P60880, P78352, P47972, P61278, P01213, P01210
GO:0097421~liver regeneration	6	1.99336	0.000116859	12.2203	0.00979279	Q8IWU5, Q15493, P05231, P12004, P22301, P01375
GO:0030199~collagen fibril organization	8	2.65781	0.000122834	7.16926	0.00979279	P02452, Q07507, P08123, Q5TAT6, P61812, P13497, Q16473, P49747
GO:0043691~reverse cholesterol transport	5	1.66113	0.000122908	18.6699	0.00979279	P06727, P02647, P02656, P02655, P10909
GO:0007411~axon guidance	12	3.98671	0.000125083	4.26742	0.00979279	P23560, Q12860, Q16787, O94856, P25391, Q15768, P78509, Q13591, Q9ULB1, Q14563, P35613, P54756
GO:0001503~ossification	8	2.65781	0.000215441	6.55725	0.0162292	P02452, Q99523, Q5M8T4, P02788, Q16610, P01258, Q9BU40, P13497
GO:0061844~antimicrobial humoral immune response mediated by antimicrobial peptide	9	2.99003	0.000220669	5.5496	0.0162292	P78556, Q06141, P01042, P00734, P59665, P02788, P01258, P10145
GO:1900740~positive regulation of protein insertion into mitochondrial membrane involved in apoptotic signaling pathway	4	1.3289	0.000253594	29.8719	0.0170965	P31946, P27348, P63104, P62258
GO:0010873~positive regulation of cholesterol esterification	4	1.3289	0.000253594	29.8719	0.0170965	P06727, P01019, P02647, P02654
GO:0090128~regulation of synapse maturation	4	1.3289	0.000253594	29.8719	0.0170965	O94985, P07196, Q13464, P63104
GO:1901215~negative regulation of neuron death	7	2.32558	0.00028245	7.71283	0.018494	P10645, Q4ZIN3, Q92673, P37840, P36955, Q96EB6, P09104
GO:0007626~locomotory behavior	8	2.65781	0.000289564	6.25226	0.018494	P09172, Q12860, P60880, P49908, P78509, Q05940, P07101, P78428, P00441
GO:0043066~negative regulation of apoptotic process	20	6.64452	0.000298007	2.58507	0.0185452	P08758, P52565, P50453, P37840, P55008, P14174, P02768, Q15493, P02788, P05231, P63104, A1A4S6, P05112, P60568, Q96EB6, P04156, P49747, P22301, Q9BWQ8, P01375
GO:0007613~memory	8	2.65781	0.00031097	6.1804	0.0188681	P09172, P23560, P10636, P04271, P07101, Q9UI40, P35354, A6NL88, P78428
GO:0007166~cell surface receptor signaling pathway	15	4.98339	0.000353237	3.12129	0.0209099	Q16539, P07307, P01031, P12318, P25391, P35613, P13500, P14174, P00734, P16284, P01019, P01579, Q9NZQ7, P61278, P01375
GO:0050731~positive regulation of peptidyl-tyrosine phosphorylation	8	2.65781	0.000409645	5.90873	0.0225956	Q12860, P14174, Q13822, P16284, P78509, P01019, P05231, P04156
GO:0007596~blood coagulation	8	2.65781	0.000409645	5.90873	0.0225956	P08758, P01042, P10646, P00734, P01009, P12259, P01008, P04275
GO:0033138~positive regulation of peptidyl-serine phosphorylation	8	2.65781	0.000409645	5.90873	0.0225956	P23560, P14174, P05231, P35354, P37840, P35080, Q9ULB1, P01375
GO:0001819~positive regulation of cytokine production	7	2.32558	0.0004345	7.12852	0.023434	P14174, P01019, P01579, P01584, P22301, P01375, P00441
GO:0007568~aging	10	3.32226	0.00045146	4.42183	0.0235022	Q5M8T4, P01019, P18065, Q15493, P01258, P35354, P36955, P22301, P00441, P01210
GO:0071222~cellular response to lipopolysaccharide	11	3.65449	0.000455132	3.99638	0.0235022	Q16539, Q9BUD6, P59665, Q9NZQ7, P05231, P13500, P01584, P22301, P01375, P10145
GO:0006955~immune response	19	6.31229	0.000477243	2.56947	0.0241306	P78556, P50453, P04439, Q13822, P59665, A0A0C4DH73, P13500, P10145, P01911, P01579, Q9NZQ7, P04440, P05112, P60568, P01024, P01584, P22301, P01375
GO:0050829~defense response to Gram-negative bacterium	8	2.65781	0.000498911	5.72015	0.024304	P10645, P59665, P02788, P05231, P01258, P61626, Q99969
GO:0006935~chemotaxis	9	2.99003	0.000500701	4.91794	0.024304	P78556, Q16539, P01031, Q13822, P59665, P13500, Q99969, P10145
GO:0006956~complement activation	5	1.66113	0.000546951	12.9253	0.0260285	P0C0L5, P01031, P36980, P01024, P10909
GO:0033344~cholesterol efflux	5	1.66113	0.000634639	12.4466	0.0290617	P06727, P02647, P02656, P02655, P02654
GO:0002639~positive regulation of immunoglobulin production	5	1.66113	0.000634639	12.4466	0.0290617	P06744, P02790, P05231, P60568, P22301
GO:0060559~positive regulation of calcidiol 1-monooxygenase activity	3	0.996678	0.000650775	67.2118	0.0292487	P01579, P01584, P01375
GO:0002227~innate immune response in mucosa	5	1.66113	0.000731843	12.0021	0.0322942	P06727, P59665, P02788, P05112
GO:0010629~negative regulation of gene expression	14	4.65116	0.000750298	3.0452	0.0325174	P10636, Q5M8T4, P10644, Q9ULB1, P36955, P55008, P10145, Q9Y6C2, P14174, P01019, P01579, P61812, Q96EB6, P01375
GO:0045766~positive regulation of angiogenesis	10	3.32226	0.00078128	4.09828	0.0332661	Q9Y6C2, P01031, P36222, Q13591, Q16610, Q96EB6, P01024, P28799, P01584, P10145
GO:0050766~positive regulation of phagocytosis	6	1.99336	0.000849638	8.06542	0.0348981	P02647, P01579, Q8IXA5, P01584, P01375, P00441
GO:0032868~response to insulin	7	2.32558	0.000861778	6.2731	0.0348981	P02452, O15240, Q16539, Q99523, P18065, Q96EB6, P22301
GO:0032755~positive regulation of interleukin-6 production	8	2.65781	0.000862746	5.22033	0.0348981	Q9BUD6, P01579, P05231, Q9BXJ3, P35613, P01584, P01375, P55008
GO:0007162~negative regulation of cell adhesion	6	1.99336	0.00093072	7.90727	0.0370304	P52565, P01042, Q9UIW2, O60486, Q13591, P55290
GO:0061098~positive regulation of protein tyrosine kinase activity	5	1.66113	0.000957018	11.202	0.0374626	P18031, P78509, P01019, P78352, P04156
GO:0008217~regulation of blood pressure	7	2.32558	0.00099003	6.11016	0.0381397	Q9Y6C2, P10645, P01019, P08123, P01258, P35354, P00441
GO:0045723~positive regulation of fatty acid biosynthetic process	4	1.3289	0.00104008	19.2034	0.0394419	P06727, P02647, Q15493, P02655
GO:0097435~supramolecular fiber organization	4	1.3289	0.00128591	17.9231	0.046685	P10636, Q14767, P37840, P01034
GO:0045348~positive regulation of MHC class II biosynthetic process	4	1.3289	0.00128591	17.9231	0.046685	P01579, P05112, Q96EB6, P22301
GO:0010916~negative regulation of very-low-density lipoprotein particle clearance	3	0.996678	0.00128879	50.4089	0.046685	P02656, P02655, P02654
GO:0030334~regulation of cell migration	8	2.65781	0.00133808	4.84409	0.0477575	Q9UIW2, Q16787, P25391, Q13822, O60486, Q09327, P61278, Q13464
GO:0030593~neutrophil chemotaxis	7	2.32558	0.00137494	5.73759	0.0483622	P78556, P62937, P61812, P35613, P13500, P01584, P10145

## Sheet: Molecular Functions
Gene Ontology (GO) Term	Count	Percentage	P value	Fold Enrichment	FDR corrected P value	Reported Differentially Abundant Proteins
GO:0005201~extracellular matrix structural constituent	18	5.98007	3.48193e-11	8.56352	1.99166e-08	P02452, Q16787, Q7Z7G0, P25391, P55001, Q14767, Q6PCB0, Q9Y6C2, Q07507, P21810, P36222, Q8N2S1, P08123, Q5TAT6, Q16610, Q15063, P04275, P49747
GO:0042802~identical protein binding	58	19.2691	6.217e-09	2.25884	1.77806e-06	P02452, Q06141, Q16623, P10636, O14793, P78428, Q6UY11, Q9Y6C2, P61981, Q99961, P07196, P09493, P07195, P02647, P02768, P08123, P02766, P27348, P61626, P01034, P08247, P19021, Q9UQM7, Q6PCB0, P36980, P14174, P00338, P55087, P61278, P09104, Q96EB6, P14136, Q01469, Q92478, P01258, P22352, P63104, P62258, P55290, P01375, P00441, P51693, Q9UM22, Q16853, P31946, P06727, A0A024R1K9, P17661, P37840, P13…
GO:0005507~copper ion binding	11	3.65449	1.68976e-08	12.3292	3.2218e-06	P09172, P00450, O60888, Q16853, P06727, P19021, P02768, P12259, P37840, P04156, P00441
GO:0005125~cytokine activity	17	5.64784	3.69956e-08	5.8552	5.29037e-06	P06744, Q9GZX6, O14793, P13521, P13497, P14174, P01579, Q92520, P05231, Q9BXJ3, P61812, P05112, P60568, P01584, P22301, P28799, P01375
GO:0002020~protease binding	13	4.31894	9.2935e-08	7.88699	1.06318e-05	P02452, P50453, P0CG48, P14174, P01009, P01008, P08123, Q16610, P04275, P04156, P49747, P01375, P01034
GO:0005509~calcium ion binding	33	10.9635	1.24947e-07	2.90582	1.19116e-05	P08758, Q8IWU5, O94985, Q14767, Q9ULB1, P55008, Q6UY11, Q8N2S1, Q02818, Q9H4F8, P55290, P07478, Q9UM22, Q16853, P06703, Q13822, P19021, P0DP25, A0A024R1K9, Q9UKM7, P37840, Q08554, P13497, P62760, Q63HQ2, Q4LDE5, P00734, P04271, Q15493, P06396, Q14520, P49747, P04156
GO:0008201~heparin binding	15	4.98339	4.40211e-07	5.66823	3.59716e-05	P51693, P01042, Q7Z7G0, O14793, Q14767, Q5M8T4, P10145, P00734, P01008, Q5TAT6, P02788, Q15063, Q9H4F8, Q9UKZ9, P49747
GO:0008083~growth factor activity	14	4.65116	1.5532e-06	5.54378	0.000111054	P06744, O15240, P23560, O14793, Q5M8T4, P13497, P00734, P01019, P05231, P61812, P05112, P60568, P22301, P28799
GO:0005515~protein binding	226	75.0831	3.32803e-06	1.18397	0.000211515	Q06141, Q16623, O14793, P15923, P13500, Q96DA0, P07196, P09493, P07195, Q8N2S1, P27348, A1A4S6, P28799, P09936, P52565, Q9H4L7, P23560, Q9HAV4, P08727, Q08554, P21810, P36980, P14174, P61278, O94919, Q96EB6, O15540, P25391, P62937, P18065, P54756, P14136, Q01469, P47972, P63104, P35080, P62258, Q8WY21, P55290, Q9BWQ8, P00441, Q16539, P31946, Q9GZX6, Q5M8T4, B2R892, Q05940, P17661, P36955, Q9Y6R7,…
GO:0004866~endopeptidase inhibitor activity	8	2.65781	4.55655e-06	11.7563	0.000260635	P0C0L5, P01042, P01031, Q9UHG2, P10646, Q14624, P01024, P01034
GO:0005102~receptor binding	20	6.64452	1.48842e-05	3.24164	0.000773978	P01042, P01031, O95158, Q16787, Q9UHG2, P25391, P04439, O14793, P18065, P20916, Q9ULB1, P13500, P00734, O60486, P02647, P01258, P61812, Q99969, P01024, P10909
GO:0004867~serine-type endopeptidase inhibitor activity	10	3.32226	3.75417e-05	6.12309	0.00167492	P29622, P01011, P50453, Q9UHG2, P10646, P01009, Q14624, P01019, P01008, P36955
GO:0005539~glycosaminoglycan binding	6	1.99336	3.80664e-05	15.2606	0.00167492	Q63HQ2, P21810, Q8IWU5, Q8N2S1, Q14520, P04156
GO:0030246~carbohydrate binding	13	4.31894	5.92678e-05	4.25585	0.00242151	Q06141, P07307, Q12860, P20916, Q96DA0, P0C0L5, Q4LDE5, P36222, Q9Y2E5, Q92478, Q68DQ2, P47972, P60568
GO:0019904~protein domain specific binding	14	4.65116	0.000101195	3.74822	0.00385891	P31946, O94856, Q16623, P0DP25, P10644, P78428, P61981, P07196, P07101, P63104, P27348, P62258, Q96EB6, P01584, P80723
GO:0005504~fatty acid binding	6	1.99336	0.000192886	11.0216	0.00689567	P05413, Q01469, O15540, P02768, A0A1W2PPU3, P02654
GO:0008289~lipid binding	11	3.65449	0.000806384	3.71134	0.0271325	P05413, Q01469, Q9NQY0, O15540, Q99961, P60880, P06727, P02647, P02656, P02655, P37840
GO:0051087~chaperone binding	8	2.65781	0.00131989	4.85353	0.0419432	P00450, P10636, P02768, P04275, P04156, P28799, P10909, P00441

## Sheet: Cellular Components
Gene Ontology (GO) Term	Count	Percentage	P value	Fold Enrichment	FDR corrected P value	Reported Differentially Abundant Proteins
GO:0005576~extracellular region	133	44.186	8.91559e-53	4.33608	3.65539e-50	P02452, Q06141, O95158, Q16623, P10636, O94985, P12259, P13500, P0C0L5, P13591, Q8N2S1, P07478, P28799, P23560, P10645, P10646, P06703, A0A0C4DH73, P21810, Q9NY56, P36222, P36980, P05060, P14174, Q504Y2, P61278, P06396, O94919, P01584, P00450, Q9BZ76, P25391, P62937, P15509, Q14624, P18065, Q9NTU7, Q01469, P01019, P47972, P01258, Q92673, P05156, P55290, P01375, P00441, P01011, P78556, Q16539, Q9U…
GO:0005615~extracellular space	125	41.5282	4.6374e-50	4.43756	9.50666e-48	P02452, O15240, Q06141, O14793, P12259, P13500, Q96DA0, P0C0L5, Q07507, P01911, Q8NBJ4, Q8N2S1, P07478, P28799, P23560, P10645, P10646, Q9UHG2, A0A0C4DH73, P21810, Q9NY56, P36222, P36980, P05060, P14174, P61278, P06396, P01584, P00450, P25391, P62937, P18065, Q9NTU7, Q01469, P16284, P01019, P01258, Q92673, P63104, P05156, P55290, P01375, P00441, P01011, P78556, Q9GZX6, Q13822, Q5M8T4, B2R892, P36…
GO:0070062~extracellular exosome	114	37.8738	1.58735e-35	3.54915	2.16938e-33	P00390, Q7Z7M8, Q96DA0, P0C0L5, P01911, P07195, P27348, Q16473, P28799, P52565, P06703, P08727, Q08554, P21810, P36222, O76070, P14174, P06396, O94919, P00450, P62937, Q14624, P18065, Q01469, P16284, P01019, P00568, Q9NZQ7, Q92673, P63104, P35080, P05156, P62258, P55290, P00441, P01011, P31946, P17661, P36955, P12004, Q9Y6R7, P00558, Q9BUD6, P49908, P01009, P01008, P49747, P10909, P08758, P06733,…
GO:0005788~endoplasmic reticulum lumen	29	9.63455	8.17113e-15	6.54717	8.37541e-13	P02452, O15240, P00450, P01042, P12259, P35354, P13521, Q8NBJ4, P02647, P02768, Q02818, P08123, Q5TAT6, P02787, P05231, P01210, P01034, Q8WXD2, P23560, P06727, Q9BU40, Q6PCB0, P12110, P05060, P17936, P00734, P01009, P01008, P01024
GO:0072562~blood microparticle	19	6.31229	3.52047e-12	9.05237	2.88678e-10	P01011, P00450, P01042, P02790, P06727, Q14624, P0C0L5, P01859, P00734, P01008, P02647, P02768, P01019, P02787, P06396, P63104, P02763, P01024, P10909
GO:0030141~secretory granule	16	5.31561	7.85879e-12	11.514	5.37017e-10	P02452, Q16849, P49862, P10645, Q16568, Q9UHG2, Q16623, P16519, P05408, P13521, P05060, Q9UBX7, Q8IXA5, P02788, Q92932, P01584
GO:0034774~secretory granule lumen	15	4.98339	1.20262e-09	9.01094	6.67722e-08	P06744, P01011, Q8WXD2, Q16539, P14618, P62937, P09172, P18669, P14174, P02647, P09972, P02787, P06396, Q13464, P01024
GO:0031012~extracellular matrix	21	6.97674	1.30287e-09	5.6014	6.67722e-08	P02452, P25391, Q14767, P0C7U0, P78509, Q5M8T4, Q9Y6R7, P12110, P21810, P36222, Q9BUD6, Q8N2S1, P08123, Q5TAT6, Q16610, Q15063, P04275, Q99969, P49747, P07478, P0C6S8
GO:0043005~neuron projection	22	7.30897	9.24086e-08	4.15258	4.20972e-06	P06744, O15240, Q9GZP1, Q16623, O94985, P10636, P16519, P19021, P78509, O43602, Q15818, P35354, P78428, Q9UQM7, P54756, Q6LEN5, P13591, P60880, P07101, P78352, Q99726, P55290, P08247
GO:0009986~cell surface	29	9.63455	1.87083e-07	3.14511	7.67041e-06	P06733, Q8IWU5, P04439, O94985, Q9ULH4, Q9ULB1, Q99523, P13591, P01911, P02788, Q15262, P02787, Q92673, P04440, P01375, Q16853, P10646, Q4LE35, P19021, P06727, Q9HDC9, Q63HQ2, P21810, P14174, Q8TCZ2, P01024, P09104, P04156, P10909
GO:0043025~neuronal cell body	21	6.97674	4.28117e-07	3.95303	1.59571e-05	O15240, P09936, Q9GZP1, Q16849, P10636, A0A024R1K9, P37840, Q9ULB1, P54756, O76070, P31150, P04271, Q92686, P01258, Q92673, P61278, P01213, P61812, P01375, P00441, P01210
GO:0030424~axon	20	6.64452	1.00971e-06	3.9141	3.4293e-05	Q14832, P23560, Q12860, O94856, Q16623, P10636, Q05940, A0A024R1K9, P37840, P35613, P78428, P54756, P0C0L5, P20336, O76070, P07196, P31150, Q92686, P07101, P61812, Q14563
GO:0031089~platelet dense granule lumen	6	1.99336	1.08734e-06	29.6074	3.4293e-05	P29622, Q14624, P49908, Q92520, Q16610, Q99969
GO:0030658~transport vesicle membrane	8	2.65781	2.12129e-06	13.1588	6.21236e-05	Q8WXD2, P09172, Q16849, P01911, P19021, Q92673, P04440, Q92932
GO:0031093~platelet alpha granule lumen	9	2.99003	5.32449e-06	9.27993	0.000145536	P01011, P01042, P01009, P02768, P12259, P04275, P61812, P02763, P10909
GO:0035578~azurophil granule lumen	10	3.32226	6.67645e-06	7.59164	0.000171084	P01011, Q01469, P17900, P59665, P02766, P61626, P01024, P28799, P07478
GO:0032991~macromolecular complex	27	8.9701	7.26366e-06	2.73099	0.000175182	P62837, P62937, P15923, P35354, Q9ULB1, P20336, P16284, P02768, Q68DQ2, P02788, P02766, P27348, P01375, P00441, P18031, P0DP25, A0A024R1K9, P10644, P37840, P12110, P36980, P31150, P55087, P01024, P49747, Q96EB6, P10909
GO:0045202~synapse	23	7.6412	9.914e-06	2.99798	0.000225819	O15240, Q16849, P04899, Q16568, O94985, P06727, A0A024R1K9, Q9BU40, P37840, Q9H492, Q6LEN5, Q9NTU7, P0C0L5, P09172, Q01469, O76070, P60880, P78352, P61278, P01213, P27348, Q92932, P10909
GO:0031982~vesicle	13	4.31894	1.12228e-05	5.04545	0.000242177	P14618, P62937, P0DP25, Q5BIV9, Q9ULB1, P13497, P0CG48, P60880, P14174, P02787, P63104, P80723, P01034
GO:0030667~secretory granule membrane	10	3.32226	1.69915e-05	6.77293	0.000348326	Q8WXD2, O15240, P09172, Q01469, P20336, P12318, P16284, P19021, Q05940, Q92932
GO:0098992~neuronal dense core vesicle	6	1.99336	2.05067e-05	17.271	0.000400368	P04899, P10645, P01258, P61278, P13521, P01213
GO:0098978~glutamatergic synapse	19	6.31229	3.25623e-05	3.19366	0.000606843	Q14832, O15240, Q16539, Q16623, O94985, O95502, Q15768, Q15818, P10644, Q9ULB1, Q9H492, Q99961, P60880, Q92686, P78352, P47972, Q99726, P63104, P35080
GO:0042627~chylomicron	5	1.66113	3.79109e-05	24.6728	0.000675803	P06727, P02647, P02656, P02655, P02654
GO:1904813~ficolin-1-rich granule lumen	10	3.32226	7.98782e-05	5.57128	0.00136459	P06744, Q16539, P18669, P14618, P62937, P14174, P01009, P09972, P06396, P01034
GO:0034366~spherical high-density lipoprotein particle	4	1.3289	0.000157757	34.5419	0.00258721	P02647, P02656, P02655, P10909
GO:0034361~very-low-density lipoprotein particle	5	1.66113	0.000209305	16.4485	0.00330057	P06727, P02647, P02656, P02655, P02654
GO:0009897~external side of plasma membrane	19	6.31229	0.000231808	2.73457	0.00352005	P08758, P07307, P00390, P15509, P04439, Q4LE35, Q01151, P54756, P01859, P13591, P00734, P01911, P55087, Q92478, Q96ID5, Q9NZQ7, P55290, P04156, P01375
GO:0048471~perinuclear region of cytoplasm	24	7.97342	0.000446727	2.2558	0.00647166	P07307, A0A1W2PPU3, P78428, P54756, P55008, P20336, Q99523, P02787, A1A4S6, P08247, P51693, P23560, P31946, P10645, P06703, P19021, Q5M8T4, P37840, P36955, P36222, O76070, P60880, P04271, P07101, P10909
GO:0005886~plasma membrane	104	34.5515	0.000457752	1.34697	0.00647166	Q16623, P10636, P12259, Q15818, Q9ULF5, P0C0L5, Q99523, P13591, P01911, Q8NBJ4, Q15262, A1A4S6, P28799, P09936, P10646, P06703, P08727, Q4LE35, P10644, A0A0C4DH73, Q08554, P14174, Q8TCZ2, P06396, P00450, Q9BZ76, P15509, Q14624, Q9ULH4, P54756, Q01469, P16284, Q9NZQ7, Q92673, Q9Y2A9, P62258, P55290, P01375, P00441, Q9GZP1, Q13822, Q5M8T4, Q05940, Q9BU40, Q5BIV9, P60880, P01008, P06733, P07307, P01…
GO:0043195~terminal bouton	6	1.99336	0.00051033	9.01094	0.00697451	P20336, Q05940, P07101, P01258, P78428, P04156, P08247
GO:0008021~synaptic vesicle	9	2.99003	0.000547345	4.85746	0.00723908	P23560, P20336, Q16623, P60880, Q05940, P07101, P78352, Q99726, P78428, P08247
GO:0098685~Schaffer collateral - CA1 synapse	8	2.65781	0.000655724	5.47199	0.00840146	P52565, Q16623, P07196, Q9ULH4, Q13464, P35080, Q9ULB1, P08247
GO:0045121~membrane raft	12	3.98671	0.000795445	3.43986	0.00988281	Q12860, P04899, P16284, P10636, P00558, P07195, P20916, P35613, P04156, P09104, P01375, Q9BWQ8
GO:0005794~Golgi apparatus	31	10.299	0.000984581	1.89355	0.0118729	P02452, O15240, P50453, Q16849, P12318, P04439, P12259, A0A1W2PPU3, Q99523, Q8NBJ4, P02768, Q02818, Q5VSG8, Q92673, Q8WY21, P28799, Q9BWQ8, P01034, P51693, Q16853, Q9NYZ0, Q9UKM7, P13497, Q8NCM8, Q9UBX7, P01009, P31150, Q92520, Q504Y2, P04156, P10909
GO:0016020~membrane	76	25.2492	0.00134183	1.40422	0.0157186	P08758, P06733, P50453, Q12860, Q16787, Q16623, P04439, P10636, O94985, Q7Z7M8, P12259, P35613, Q6UY11, O60888, P09172, Q99523, P61981, P13591, O60486, P01911, P07195, Q02818, Q15262, Q6UX71, P04440, P27348, Q99726, P08247, P28799, P06744, P52565, Q9HDC9, P19021, Q09327, Q9NYZ0, P10644, Q9UKM7, Q08554, P62760, Q6ISB3, Q4LDE5, P00338, Q9P2K9, P55087, Q96DD7, O94919, P09104, Q9GZQ8, Q9BZ76, P04899,…
GO:1903561~extracellular vesicle	9	2.99003	0.00196512	3.98561	0.0223806	P20336, P12110, P14618, P04899, P16152, P12259, P02647, Q9UKM7, Q8NES3
GO:0030672~synaptic vesicle membrane	8	2.65781	0.00216922	4.45703	0.0240373	P20336, Q16623, P0DP25, Q05940, Q99726, P37840, Q92932, P08247
GO:0005604~basement membrane	7	2.32558	0.00254594	5.09039	0.0274694	Q6PCB0, P51693, Q63HQ2, Q16787, P25391, Q9H4F8, P36955
GO:0098686~hippocampal mossy fiber to CA3 synapse	5	1.66113	0.00308675	8.22427	0.0324505	Q15768, P01258, P01213, Q99726, P63104

## Sheet: Pathway Analysis
KEGG Pathway	Count	Percentage	P value	Fold Enrichment	FDR corrected P value	Reported Differentially Abundant Proteins
hsa04610:Complement and coagulation cascades	13	4.31894	2.5082e-07	7.00729	6.47116e-05	P01042, P01031, P10646, P12259, P0C0L5, P36980, P00734, P01009, P01008, P04275, P05156, P01024, P10909
hsa05140:Leishmaniasis	12	3.98671	6.33178e-07	7.2243	6.64911e-05	Q16539, P12318, P01911, P01579, P35354, P04440, P61812, P05112, P01024, P01584, P22301, P01375
hsa05144:Malaria	10	3.32226	9.21316e-07	9.27119	6.64911e-05	P16284, P01579, P05231, P61812, P13500, P49747, P01584, P22301, P01375, P10145
hsa05321:Inflammatory bowel disease	11	3.65449	1.03087e-06	7.84485	6.64911e-05	Q9GZX6, P01911, P01579, P05231, P04440, P61812, P05112, P60568, P01584, P22301, P01375
hsa05142:Chagas disease	13	4.31894	1.6449e-06	5.90811	8.48766e-05	Q16539, P01042, P04899, P13500, P10145, P01579, P05231, P61812, P60568, P01024, P01584, P22301, P01375
hsa04940:Type I diabetes mellitus	9	2.99003	2.92019e-06	9.7024	0.000125568	Q16849, P04439, P01911, P01579, P04440, Q92932, P60568, P01584, P01375
hsa05133:Pertussis	11	3.65449	4.48369e-06	6.70941	0.000165256	P0C0L5, Q16539, P01031, P04899, P0DP25, P05231, P01024, P01584, P22301, P01375, P10145
hsa05146:Amoebiasis	12	3.98671	1.06098e-05	5.45364	0.000342167	P02452, P50453, Q16787, P25391, P08123, P01579, P05231, P61812, P01584, P22301, P01375, P10145
hsa05330:Allograft rejection	8	2.65781	1.33477e-05	9.75914	0.000382633	P04439, P01911, P01579, P04440, P05112, P60568, P22301, P01375
hsa05332:Graft-versus-host disease	8	2.65781	2.65423e-05	8.8297	0.000684792	P04439, P01911, P01579, P05231, P04440, P60568, P01584, P01375
hsa05150:Staphylococcus aureus infection	11	3.65449	3.66021e-05	5.31162	0.000858485	P0C0L5, P01031, P12318, P08727, P01911, P59665, P04440, P05156, P01024, P22301
hsa00010:Glycolysis / Gluconeogenesis	9	2.99003	8.47347e-05	6.22692	0.0018218	P06744, P06733, P18669, P14618, P00338, P00558, P07195, P09972, P09104
hsa05143:African trypanosomiasis	7	2.32558	0.000119673	8.77004	0.00237505	P01042, P02647, P01579, P05231, P01584, P22301, P01375
hsa05323:Rheumatoid arthritis	10	3.32226	0.000160373	4.98451	0.00295545	P78556, P01911, P01579, P05231, P04440, P61812, P13500, P01584, P01375, P10145
hsa04657:IL-17 signaling pathway	10	3.32226	0.00017413	4.93148	0.00299504	P78556, Q16539, P01579, P05231, P35354, P13500, P05112, P01584, P01375, P10145
hsa04933:AGE-RAGE signaling pathway in diabetic complications	10	3.32226	0.00027897	4.63559	0.00449839	P02452, Q16539, P01019, P08123, P05231, P61812, P13500, P01584, P01375, P10145
hsa05152:Tuberculosis	13	4.31894	0.000473966	3.34793	0.00714843	Q16539, P12318, P0DP25, Q9UQM7, P01911, P01579, P05231, P04440, P61812, P01024, P01584, P22301, P01375
hsa04066:HIF-1 signaling pathway	10	3.32226	0.000530244	4.25284	0.00714843	P06733, P00338, P00558, P07195, P01579, P09972, P05231, P02787, Q9UQM7, P09104
hsa04512:ECM-receptor interaction	9	2.99003	0.000569909	4.74095	0.00714843	P02452, P12110, Q16787, P25391, Q4LE35, P78509, P08123, P04275, P49747
hsa04672:Intestinal immune network for IgA production	7	2.32558	0.000581849	6.62228	0.00714843	P01911, P01833, P05231, P04440, P05112, P60568, P22301
hsa05030:Cocaine addiction	7	2.32558	0.000581849	6.62228	0.00714843	Q14832, P23560, P04899, Q05940, P07101, P78352, P01213, P78428
hsa05145:Toxoplasmosis	10	3.32226	0.000646865	4.13892	0.00758596	Q16539, P04899, Q16787, P25391, P01911, P01579, P04440, P61812, P22301, P01375
hsa05022:Pathways of neurodegeneration - multiple diseases	22	7.30897	0.00125611	2.1425	0.0140902	P09936, Q16539, P23560, Q16623, P10636, P0DP25, P35354, P37840, Q9P225, Q9UQM7, P0CG48, Q9H492, P07196, P78352, P05231, P22352, P01213, P04156, P01584, P01375, P00441, Q9GZQ8
hsa04151:PI3K-Akt signaling pathway	18	5.98007	0.00151267	2.35708	0.0162612	P02452, P23560, Q16787, P31946, P25391, Q4LE35, P78509, P12110, P61981, P08123, P05231, P63104, P04275, P27348, P62258, P05112, P60568, P49747
hsa04514:Cell adhesion molecules	11	3.65449	0.00197441	3.24787	0.0203759	Q12860, O94856, P13591, P04439, P16284, P01911, P20916, Q9NZQ7, Q8TCZ2, P04440, Q9ULB1
hsa04659:Th17 cell differentiation	9	2.99003	0.00217253	3.86299	0.0215582	Q16539, Q9GZX6, P01911, P01579, P05231, P04440, P05112, P60568, P01584
hsa05135:Yersinia infection	10	3.32226	0.00267214	3.38364	0.0255338	Q16539, P12318, P05231, Q13464, P13500, P60568, P01584, P22301, P01375, P10145
hsa05410:Hypertrophic cardiomyopathy	8	2.65781	0.00310287	4.12053	0.0285908	P25391, Q4LE35, P09493, P01019, P05231, P17661, P61812, P01375
hsa05031:Amphetamine addiction	7	2.32558	0.00350535	4.70278	0.0311855	Q16623, P0DP25, Q05940, P07101, P01213, P78428, Q9UQM7, Q96EB6
hsa05310:Asthma	5	1.66113	0.00409464	7.47676	0.0344746	P01911, P04440, P05112, P22301, P01375
hsa05171:Coronavirus disease - COVID-19	13	4.31894	0.0041423	2.59753	0.0344746	Q16539, P01031, P12318, P13500, P10145, P0C0L5, P00734, P05231, P04275, P60568, P01024, P01584, P01375
hsa04060:Cytokine-cytokine receptor interaction	15	4.98339	0.00436185	2.35708	0.0351674	P78556, Q9GZX6, P15509, O14793, P13500, Q9NS68, P10145, P01579, P05231, P61812, P05112, P60568, P01584, P22301, P01375
hsa04979:Cholesterol metabolism	6	1.99336	0.00453855	5.45364	0.0354832	Q99523, P06727, P02647, P02656, P02655, P02654
hsa01230:Biosynthesis of amino acids	7	2.32558	0.00529945	4.32655	0.0394914	P06733, Q9NZL9, P18669, P14618, P00558, P09972, P09104
hsa05320:Autoimmune thyroid disease	6	1.99336	0.00535736	5.24784	0.0394914	P04439, P01911, P04440, P05112, P60568, P22301
hsa04621:NOD-like receptor signaling pathway	11	3.65449	0.0061521	2.77128	0.0440901	Q9H492, Q16539, P59665, P05231, P13500, P62258, P01584, P01375, P10145, Q9GZQ8
hsa04625:C-type lectin receptor signaling pathway	8	2.65781	0.00687501	3.56584	0.0479393	Q16539, P0DP25, P05231, P35354, P60568, P01584, P22301, P01375

## Sheet: DisGeNET
DisGeNET disease	Count	Percentage	P value	Fold Enrichment	FDR corrected P value	Reported Differentially Abundant Proteins
C0011570~Mental Depression	30	9.96678	6.54456e-13	5.11407	1.17409e-09	O15240, Q16568, P78509, P35354, P78428, Q9ULB1, P14136, P09172, P13591, P01019, P01579, P02766, P78352, P05231, P01213, P55290, P28799, P01375, P00441, P01210, P23560, Q05940, Q9UQM7, P10145, Q6LEN5, P60880, P00338, P04271, P55087, P07101, P01584
C0011581~Depressive disorder	31	10.299	3.08913e-12	4.64454	2.77095e-09	O15240, Q16568, P78509, P35354, P78428, Q9ULB1, P14136, P09172, P13591, P02768, P01019, P02766, P78352, P05231, P01213, P55290, P28799, P01375, P00441, P01210, P23560, Q05940, Q9UQM7, P10145, Q6LEN5, P60880, P14174, P04271, P55087, P07101, P04156, P01584
C0036341~Schizophrenia	55	18.2724	1.05163e-11	2.70006	6.28875e-09	Q16623, P04439, P78509, P20916, O00222, Q9ULB1, P13500, P13591, P07196, P01911, P78352, Q99726, P08247, P28799, P23560, P10645, Q6LEN5, P62760, P36222, P05060, P00734, P55087, Q92686, P61278, P06396, P09104, Q96EB6, P22301, P01584, P00450, O15540, P15509, P25391, P62937, P35354, P14136, Q01469, P01579, P02787, P05231, P01213, P62258, P05112, P01375, Q14832, Q16539, O94856, P18031, P06727, Q05940,…
C0406537~Morbilliform Drug Reaction	11	3.65449	2.9745e-11	20.7083	1.06725e-08	P0C0L5, P01042, P02647, P01579, P02656, P02766, P02655, P04440, P05112, P60568, P01375
C0011609~Drug Eruptions	11	3.65449	2.9745e-11	20.7083	1.06725e-08	P0C0L5, P01042, P02647, P01579, P02656, P02766, P02655, P04440, P05112, P60568, P01375
C0005586~Bipolar Disorder	37	12.2924	2.0184e-10	3.35863	6.03501e-08	O15240, O15540, Q14624, P78509, P18065, A0A1W2PPU3, P78428, Q9ULB1, P14136, P09172, P13591, P07196, P01911, P01019, P01579, P78352, P05231, P63104, P01213, P62258, P28799, P01375, Q14832, P23560, Q05940, A0A024R1K9, Q9UQM7, P10145, P18669, P60880, P00338, P01009, P04271, Q92686, P07101, P61278, Q96EB6, P01584
C1704377~Bright Disease	11	3.65449	9.8137e-10	15.3642	2.20072e-07	P02768, P01019, P01579, P05231, P17661, P13500, P60568, P01584, P22301, P01375, P10145
C0017658~Glomerulonephritis	11	3.65449	9.8137e-10	15.3642	2.20072e-07	P02768, P01019, P01579, P05231, P17661, P13500, P60568, P01584, P22301, P01375, P10145
C0023283~Leishmaniasis, Cutaneous	7	2.32558	3.72404e-09	37.8867	5.53809e-07	P01579, P13500, P05112, P01584, P22301, P01375, P10145
C0086541~Urban cutaneous leishmaniasis	7	2.32558	3.72404e-09	37.8867	5.53809e-07	P01579, P13500, P05112, P01584, P22301, P01375, P10145
C0086540~Leishmaniasis, New World	7	2.32558	3.72404e-09	37.8867	5.53809e-07	P01579, P13500, P05112, P01584, P22301, P01375, P10145
C0041696~Unipolar Depression	25	8.30565	5.37819e-09	4.17945	5.53809e-07	Q9H008, Q7Z7G0, P78509, P35354, P13500, P78428, P14136, P09172, P13591, P07196, P02768, P01579, P78352, P05231, P01213, P01375, P00441, P23560, Q9UQM7, P60880, P14174, P00338, P04271, P07101, P61278, P01584
C0020429~Hyperalgesia	15	4.98339	5.86531e-09	7.73198	5.53809e-07	P01042, Q16568, P35354, P13500, Q9UQM7, P55008, P14136, P10145, P01019, P05231, P01258, P01213, P01584, P22301, P01375
C0751213~Tactile Allodynia	15	4.98339	5.86531e-09	7.73198	5.53809e-07	P01042, Q16568, P35354, P13500, Q9UQM7, P55008, P14136, P10145, P01019, P05231, P01258, P01213, P01584, P22301, P01375
C0458247~Allodynia	15	4.98339	5.86531e-09	7.73198	5.53809e-07	P01042, Q16568, P35354, P13500, Q9UQM7, P55008, P14136, P10145, P01019, P05231, P01258, P01213, P01584, P22301, P01375
C2936719~Mechanical Allodynia	15	4.98339	5.86531e-09	7.73198	5.53809e-07	P01042, Q16568, P35354, P13500, Q9UQM7, P55008, P14136, P10145, P01019, P05231, P01258, P01213, P01584, P22301, P01375
C0751212~Hyperalgesia, Secondary	15	4.98339	5.86531e-09	7.73198	5.53809e-07	P01042, Q16568, P35354, P13500, Q9UQM7, P55008, P14136, P10145, P01019, P05231, P01258, P01213, P01584, P22301, P01375
C0751214~Hyperalgesia, Thermal	15	4.98339	5.86531e-09	7.73198	5.53809e-07	P01042, Q16568, P35354, P13500, Q9UQM7, P55008, P14136, P10145, P01019, P05231, P01258, P01213, P01584, P22301, P01375
C0751211~Hyperalgesia, Primary	15	4.98339	5.86531e-09	7.73198	5.53809e-07	P01042, Q16568, P35354, P13500, Q9UQM7, P55008, P14136, P10145, P01019, P05231, P01258, P01213, P01584, P22301, P01375
C0022660~Kidney Failure, Acute	16	5.31561	8.56505e-09	6.85926	6.98441e-07	P00450, P01042, P02790, P01009, P02768, P02766, P02787, P05231, P02763, P01024, Q96EB6, P22301, P10909, P01375, P00441, P01034
C2609414~Acute kidney injury	16	5.31561	8.56505e-09	6.85926	6.98441e-07	P00450, P01042, P02790, P01009, P02768, P02766, P02787, P05231, P02763, P01024, Q96EB6, P22301, P10909, P01375, P00441, P01034
C1565662~Acute Kidney Insufficiency	16	5.31561	8.56505e-09	6.85926	6.98441e-07	P00450, P01042, P02790, P01009, P02768, P02766, P02787, P05231, P02763, P01024, Q96EB6, P22301, P10909, P01375, P00441, P01034
C0021368~Inflammation	17	5.64784	3.03753e-08	5.79594	2.36927e-06	P23560, P18031, P35354, P13500, P10145, P14174, P02647, P01019, P01579, P02788, P02787, P05231, P01258, P01584, P22301, P01375, P00441
C0019202~Hepatolenticular Degeneration	9	2.99003	3.69029e-08	16.2372	2.41083e-06	P08758, P00450, P05231, P37840, Q9UQM7, P04156, P22301, P01375, P10145
C1527352~Hepatic Form of Wilson Disease	9	2.99003	3.69029e-08	16.2372	2.41083e-06	P08758, P00450, P05231, P37840, Q9UQM7, P04156, P22301, P01375, P10145
C0023893~Liver Cirrhosis, Experimental	44	14.6179	3.88029e-08	2.46145	2.41083e-06	P08758, P02452, P50453, P01042, P04899, O15540, Q01151, P18065, P35354, P13500, P55008, P61981, P09493, P07195, P02768, P01019, P08123, P01579, Q9H4F8, P63104, P28799, P01375, P29622, P06703, P08727, Q13822, P18031, P06727, Q9HDC9, Q5M8T4, Q6JBY9, Q9NYZ0, Q9H492, P12110, P21810, P17936, P49908, Q15493, P06396, P04275, Q96EB6, P04156, P22301, P01584
C1262760~Hepatitis, Drug-Induced	30	9.96678	4.30026e-08	3.21528	2.41083e-06	P06733, P00450, P01042, P02790, P00390, P04439, P35354, P13500, P01911, P02647, P02768, P01019, P01579, P02788, P02766, P02787, P05231, Q92673, P05112, P01375, P00441, Q9GZX6, P31150, Q15493, P06396, P04275, P01024, Q9GZQ8, P01584, P10909
C4279912~Chemically-Induced Liver Toxicity	30	9.96678	4.30026e-08	3.21528	2.41083e-06	P06733, P00450, P01042, P02790, P00390, P04439, P35354, P13500, P01911, P02647, P02768, P01019, P01579, P02788, P02766, P02787, P05231, Q92673, P05112, P01375, P00441, Q9GZX6, P31150, Q15493, P06396, P04275, P01024, Q9GZQ8, P01584, P10909
C3658290~Drug-Induced Acute Liver Injury	30	9.96678	4.30026e-08	3.21528	2.41083e-06	P06733, P00450, P01042, P02790, P00390, P04439, P35354, P13500, P01911, P02647, P02768, P01019, P01579, P02788, P02766, P02787, P05231, Q92673, P05112, P01375, P00441, Q9GZX6, P31150, Q15493, P06396, P04275, P01024, Q9GZQ8, P01584, P10909
C0019193~Hepatitis, Toxic	30	9.96678	4.30026e-08	3.21528	2.41083e-06	P06733, P00450, P01042, P02790, P00390, P04439, P35354, P13500, P01911, P02647, P02768, P01019, P01579, P02788, P02766, P02787, P05231, Q92673, P05112, P01375, P00441, Q9GZX6, P31150, Q15493, P06396, P04275, P01024, Q9GZQ8, P01584, P10909
C0860207~Drug-Induced Liver Disease	30	9.96678	4.30026e-08	3.21528	2.41083e-06	P06733, P00450, P01042, P02790, P00390, P04439, P35354, P13500, P01911, P02647, P02768, P01019, P01579, P02788, P02766, P02787, P05231, Q92673, P05112, P01375, P00441, Q9GZX6, P31150, Q15493, P06396, P04275, P01024, Q9GZQ8, P01584, P10909
C4277682~Chemical and Drug Induced Liver Injury	30	9.96678	4.30026e-08	3.21528	2.41083e-06	P06733, P00450, P01042, P02790, P00390, P04439, P35354, P13500, P01911, P02647, P02768, P01019, P01579, P02788, P02766, P02787, P05231, Q92673, P05112, P01375, P00441, Q9GZX6, P31150, Q15493, P06396, P04275, P01024, Q9GZQ8, P01584, P10909
C0009319~Colitis	9	2.99003	5.32016e-08	15.5877	2.89223e-06	P14174, P01579, P05231, P35354, P05112, Q96EB6, P01584, P22301, P01375
C0029172~Oral Submucous Fibrosis	8	2.65781	7.93357e-08	19.244	4.18612e-06	P02452, P08123, P01579, P05231, P35354, P01375, P10145, P01034
C1269683~Major Depressive Disorder	22	7.30897	1.70576e-07	3.92008	8.54667e-06	P23560, Q7Z7G0, Q9H008, P78509, P35354, P13500, P78428, Q9UQM7, P14136, P09172, P13591, P00338, P07196, P04271, P01579, P07101, P78352, P05231, P61278, P01213, P60568, P01584, P01375
C0020517~Hypersensitivity	12	3.98671	1.8906e-07	8.11858	8.54667e-06	P78556, P01042, P15509, P01911, P02768, P01579, Q9NZQ7, P05231, P13500, P05112, P01584, P01375
C0018801~Heart failure	15	4.98339	2.00089e-07	5.90442	8.54667e-06	O14793, Q5M8T4, P35354, P13500, P10145, P02768, P01019, P01579, P05231, P02654, P04275, Q96EB6, P01584, P01375, P00441
C1959583~Myocardial Failure	15	4.98339	2.00089e-07	5.90442	8.54667e-06	O14793, Q5M8T4, P35354, P13500, P10145, P02768, P01019, P01579, P05231, P02654, P04275, Q96EB6, P01584, P01375, P00441
C1961112~Heart Decompensation	15	4.98339	2.00089e-07	5.90442	8.54667e-06	O14793, Q5M8T4, P35354, P13500, P10145, P02768, P01019, P01579, P05231, P02654, P04275, Q96EB6, P01584, P01375, P00441
C0023212~Left-Sided Heart Failure	15	4.98339	2.00089e-07	5.90442	8.54667e-06	O14793, Q5M8T4, P35354, P13500, P10145, P02768, P01019, P01579, P05231, P02654, P04275, Q96EB6, P01584, P01375, P00441
C0235527~Heart Failure, Right-Sided	15	4.98339	2.00089e-07	5.90442	8.54667e-06	O14793, Q5M8T4, P35354, P13500, P10145, P02768, P01019, P01579, P05231, P02654, P04275, Q96EB6, P01584, P01375, P00441
C0018802~Congestive heart failure	15	4.98339	2.00089e-07	5.90442	8.54667e-06	O14793, Q5M8T4, P35354, P13500, P10145, P02768, P01019, P01579, P05231, P02654, P04275, Q96EB6, P01584, P01375, P00441
C0023290~Leishmaniasis, Visceral	7	2.32558	2.07183e-07	23.3149	8.64388e-06	P01911, P01579, P05231, P01584, P22301, P01375, P10145
C0020649~Hypotension	11	3.65449	2.77058e-07	8.98661	1.12964e-05	P01042, P02768, P01019, P01579, P02788, P05231, P01213, P60568, P01584, P01375, P00441
C0020538~Hypertensive disease	19	6.31229	3.48124e-07	4.32991	1.37377e-05	P02452, P01042, Q16853, P18031, Q5M8T4, P35354, P13500, P78428, P09493, P02647, P02768, P01019, P07101, P02788, P05231, P01258, P04275, P01584, P01375, P00441
C0004364~Autoimmune Diseases	10	3.32226	3.52248e-07	10.3093	1.37377e-05	P02452, P0C0L5, P02790, P16284, P08727, P01579, P05231, P61812, P05112, Q96EB6
C0276496~Familial Alzheimer Disease (FAD)	14	4.65116	4.29791e-07	6.06187	1.64052e-05	P06733, P23560, P10636, P78509, P62760, P00734, P02787, Q92673, P02654, P04156, P01584, P10909, P01375, P01034
C0003873~Rheumatoid Arthritis	18	5.98007	4.80756e-07	4.47922	1.74575e-05	P06733, P00450, P12318, Q5M8T4, Q01151, P35354, P10145, P21810, P14174, P00734, P17936, P01911, P01579, P05231, P04440, P01584, P22301, P01375
C0002395~Alzheimer's Disease	14	4.65116	4.83371e-07	6.00186	1.74575e-05	P06733, P23560, P10636, P78509, P62760, P00734, P02787, Q92673, P02654, P04156, P01584, P10909, P01375, P01034
C0030567~Parkinson Disease	13	4.31894	4.86552e-07	6.62222	1.74575e-05	P00450, P23560, P10636, P20916, Q05940, P37840, P78428, P55008, P14136, P07101, P05231, P09104, P01375, P00441
C0004352~Autistic Disorder	22	7.30897	5.65468e-07	3.64973	1.98912e-05	P00450, P23560, Q16623, P04439, P78509, O00222, P35354, Q9ULB1, P0C0L5, P14174, P16284, P17936, P01911, P55087, P01579, Q13591, P02787, P05231, P01258, P05112, P60568, P22301
C0038433~Streptozotocin Diabetes	14	4.65116	1.05819e-06	5.61285	3.51555e-05	P78556, P00390, Q16853, P06703, P16519, P35354, P60880, P01019, P01579, P05231, Q96EB6, P01584, P01375, P00441
C0002152~Alloxan Diabetes	14	4.65116	1.05819e-06	5.61285	3.51555e-05	P78556, P00390, Q16853, P06703, P16519, P35354, P60880, P01019, P01579, P05231, Q96EB6, P01584, P01375, P00441
C0011853~Diabetes Mellitus, Experimental	14	4.65116	1.05819e-06	5.61285	3.51555e-05	P78556, P00390, Q16853, P06703, P16519, P35354, P60880, P01019, P01579, P05231, Q96EB6, P01584, P01375, P00441
C0241910~Autoimmune Chronic Hepatitis	7	2.32558	1.3831e-06	17.829	4.4113e-05	Q9GZX6, P01579, P05231, P13500, P05112, P60568, P22301
C0151603~Anasarca	8	2.65781	1.40159e-06	13.3228	4.4113e-05	P01042, P00390, P02647, P05231, P01258, P35354, P01375, P10145
C0013604~Edema	8	2.65781	1.40159e-06	13.3228	4.4113e-05	P01042, P00390, P02647, P05231, P01258, P35354, P01375, P10145
C1527304~Allergic Reaction	11	3.65449	1.48527e-06	7.56016	4.51807e-05	P78556, P01042, P01911, P02768, P01579, Q9NZQ7, P05231, P13500, P05112, P01584, P01375
C0525045~Mood Disorders	17	5.64784	1.48588e-06	4.38146	4.51807e-05	Q14832, O15240, P23560, P78509, P35354, P78428, P09172, P13591, P00338, P01009, P04271, P07101, P78352, P61278, P01213, Q96EB6, P04156, P01375
C0011265~Presenile dementia	13	4.31894	2.57483e-06	5.68574	7.21757e-05	P06733, P23560, P10636, P78509, P62760, P00734, P02787, P02654, P04156, P01584, P10909, P01375, P01034
C0546126~Acute Confusional Senile Dementia	13	4.31894	2.57483e-06	5.68574	7.21757e-05	P06733, P23560, P10636, P78509, P62760, P00734, P02787, P02654, P04156, P01584, P10909, P01375, P01034
C0750901~Alzheimer Disease, Early Onset	13	4.31894	2.57483e-06	5.68574	7.21757e-05	P06733, P23560, P10636, P78509, P62760, P00734, P02787, P02654, P04156, P01584, P10909, P01375, P01034
C0750900~Alzheimer's Disease, Focal Onset	13	4.31894	2.57483e-06	5.68574	7.21757e-05	P06733, P23560, P10636, P78509, P62760, P00734, P02787, P02654, P04156, P01584, P10909, P01375, P01034
C0494463~Alzheimer Disease, Late Onset	13	4.31894	2.57483e-06	5.68574	7.21757e-05	P06733, P23560, P10636, P78509, P62760, P00734, P02787, P02654, P04156, P01584, P10909, P01375, P01034
C0027746~Nerve Degeneration	12	3.98671	2.79684e-06	6.26011	7.41171e-05	P00450, P23560, Q05940, P37840, P78428, P00734, P49908, P01579, P07101, Q96EB6, P28799, P01375, P00441
C0003865~Arthritis, Adjuvant-Induced	9	2.99003	2.80934e-06	9.7423	7.41171e-05	P00450, P02768, P01579, P05231, P01258, P05112, P01584, P22301, P01375
C0993582~Arthritis, Experimental	9	2.99003	2.80934e-06	9.7423	7.41171e-05	P00450, P02768, P01579, P05231, P01258, P05112, P01584, P22301, P01375
C0971858~Arthritis, Collagen-Induced	9	2.99003	2.80934e-06	9.7423	7.41171e-05	P00450, P02768, P01579, P05231, P01258, P05112, P01584, P22301, P01375
C0013221~Drug toxicity	12	3.98671	3.15403e-06	6.18559	8.08333e-05	P00450, P02790, P01009, P02768, P02766, P02787, P35354, P02763, P01024, P10909, P00441, P01034
C0041755~Adverse reaction to drug	12	3.98671	3.15403e-06	6.18559	8.08333e-05	P00450, P02790, P01009, P02768, P02766, P02787, P35354, P02763, P01024, P10909, P00441, P01034
C0023890~Liver Cirrhosis	13	4.31894	3.9283e-06	5.46494	9.54292e-05	P02452, P00450, P12259, Q5M8T4, P18065, P13500, P00734, P01009, P02768, P01019, P08123, Q15493, P05231
C4316791~Entamoeba histolytica Infection	5	1.66113	3.93632e-06	36.0826	9.54292e-05	P01579, P05231, P60568, P01584, P22301
C0030524~Paratuberculosis	5	1.66113	3.93632e-06	36.0826	9.54292e-05	Q16853, P00734, P06396, P02787, P01024
C0014324~Entamoebiasis	5	1.66113	3.93632e-06	36.0826	9.54292e-05	P01579, P05231, P60568, P01584, P22301
C0239946~Fibrosis, Liver	13	4.31894	4.81489e-06	5.36084	0.000115172	P02452, P00450, P12259, Q5M8T4, P18065, P13500, P00734, P01009, P02768, P01019, P08123, Q15493, P05231
C0917798~Cerebral Ischemia	10	3.32226	8.1522e-06	7.21652	0.000189936	P23560, P00734, P02768, P12259, P05231, P35354, P13500, P01584, P01375, P00441
C0007786~Brain Ischemia	10	3.32226	8.1522e-06	7.21652	0.000189936	P23560, P00734, P02768, P12259, P05231, P35354, P13500, P01584, P01375, P00441
C0087086~Thrombus	9	2.99003	8.46441e-06	8.47156	0.000194681	P12318, P00734, P01019, P12259, P01008, P35354, P04275, Q96EB6, P01375
C0038454~Cerebrovascular accident	10	3.32226	1.07497e-05	6.98373	0.000244114	P00734, P02768, P12259, P02647, P05231, P35354, P01584, P01375, P00441, P01034
C0040053~Thrombosis	9	2.99003	1.37865e-05	7.9529	0.000309162	P12318, P00734, P01019, P12259, P01008, P35354, P04275, Q96EB6, P01375
C0007222~Cardiovascular Diseases	8	2.65781	1.46234e-05	9.62202	0.000323882	Q99523, P02768, P01019, P02656, P35354, P04275, P13500, P01034
C0016059~Fibrosis	9	2.99003	1.60912e-05	7.79384	0.000347803	P02452, P02768, P01019, P08123, P35354, P05112, Q96EB6, P01584, P01375
C1623038~Cirrhosis	9	2.99003	1.60912e-05	7.79384	0.000347803	P02452, P02768, P01019, P08123, P35354, P05112, Q96EB6, P01584, P01375
C0040136~Thyroid Neoplasm	8	2.65781	1.76863e-05	9.36197	0.000377729	Q13822, P05231, P10644, P35354, P13500, P01584, P01375, P10145
C4721507~Alveolitis, Fibrosing	11	3.65449	1.89223e-05	5.73844	0.000399372	P01009, Q5M8T4, P01019, P05231, P01258, P13500, P05112, P01584, P01375, P00441, P10145
C0034069~Pulmonary Fibrosis	11	3.65449	2.33868e-05	5.60341	0.00048786	P01009, Q5M8T4, P01019, P05231, P01258, P13500, P05112, P01584, P01375, P00441, P10145
C0751733~Degenerative Diseases, Spinal Cord	8	2.65781	2.54095e-05	8.88187	0.000512187	P00390, P10636, P01009, P49908, P05231, P22352, P37840, Q96EB6
C0270715~Degenerative Diseases, Central Nervous System	8	2.65781	2.54095e-05	8.88187	0.000512187	P00390, P10636, P01009, P49908, P05231, P22352, P37840, Q96EB6
C0524851~Neurodegenerative Disorders	8	2.65781	2.54095e-05	8.88187	0.000512187	P00390, P10636, P01009, P49908, P05231, P22352, P37840, Q96EB6
C0033141~Cardiomyopathies, Primary	10	3.32226	2.61204e-05	6.27523	0.000514945	Q16539, P00338, P10636, P16152, P01019, P05231, P35354, P05112, P01584, P01375
C0036529~Myocardial Diseases, Secondary	10	3.32226	2.61204e-05	6.27523	0.000514945	Q16539, P00338, P10636, P16152, P01019, P05231, P35354, P05112, P01584, P01375
C0015967~Fever	7	2.32558	2.72814e-05	11.2257	0.000526267	P01579, P05231, P35354, P60568, P01584, P01375, P10145
C0027726~Nephrotic Syndrome	7	2.32558	2.72814e-05	11.2257	0.000526267	P02452, Q9HAV4, P01911, P02768, P01008, P02787, P60568
C0032285~Pneumonia	9	2.99003	2.88146e-05	7.21652	0.000527484	P78556, P01019, P01579, P05231, P13500, P05112, Q96EB6, P01584, P01375
C0751956~Acute Cerebrovascular Accidents	9	2.99003	2.88146e-05	7.21652	0.000527484	P00734, P02768, P12259, P02647, P05231, P35354, P01584, P01375, P00441
C0887898~Experimental Lung Inflammation	9	2.99003	2.88146e-05	7.21652	0.000527484	P78556, P01019, P01579, P05231, P13500, P05112, Q96EB6, P01584, P01375
C3714636~Pneumonitis	9	2.99003	2.88146e-05	7.21652	0.000527484	P78556, P01019, P01579, P05231, P13500, P05112, Q96EB6, P01584, P01375
C0032300~Lobar Pneumonia	9	2.99003	2.88146e-05	7.21652	0.000527484	P78556, P01019, P01579, P05231, P13500, P05112, Q96EB6, P01584, P01375
C0025193~Melancholia	8	2.65781	3.57173e-05	8.44861	0.000640769	P23560, P60880, P14174, P78509, P02768, P05231, P35354, P00441
C0282126~Depression, Neurotic	8	2.65781	3.57173e-05	8.44861	0.000640769	P23560, P60880, P14174, P78509, P02768, P05231, P35354, P00441
C0086133~Depressive Syndrome	8	2.65781	4.20319e-05	8.24745	0.000746587	P23560, P60880, P14174, P78509, P02768, P05231, P35354, P00441
C0878544~Cardiomyopathies	13	4.31894	4.29005e-05	4.32991	0.000754545	Q16539, P10636, P17661, P35354, P00338, P16152, P09493, P01019, P02766, P05231, P05112, P01584, P01375
C0001973~Alcoholic Intoxication, Chronic	19	6.31229	4.4457e-05	3.06971	0.000774328	Q14832, P23560, Q16568, O00222, Q05940, P37840, P78428, Q9UQM7, P14136, P09172, P13591, Q13591, P07101, P02787, P05231, P01213, P04275, P55290, P01584, P22301
C0004153~Atherosclerosis	9	2.99003	5.56382e-05	6.60495	0.000950619	P06727, P01019, P01579, P05231, P35354, P13500, Q96EB6, P01375, P00441
C1563937~Atherogenesis	9	2.99003	5.56382e-05	6.60495	0.000950619	P06727, P01019, P01579, P05231, P35354, P13500, Q96EB6, P01375, P00441
C0549473~Thyroid carcinoma	8	2.65781	5.74172e-05	7.87256	0.000971759	Q13822, P05231, P10644, P35354, P13500, P01584, P01375, P10145
C0027051~Myocardial Infarction	11	3.65449	6.18164e-05	5.01358	0.00103597	P00734, P00338, P01019, P12259, P04271, B2R892, P05231, P01584, P22301, P01375, P00441
C0920563~Insulin Sensitivity	9	2.99003	6.29438e-05	6.49487	0.00103597	P18031, P49908, P18065, P10644, P22352, P13500, Q96EB6, P01024, P01375
C0021655~Insulin Resistance	9	2.99003	6.29438e-05	6.49487	0.00103597	P18031, P49908, P18065, P10644, P22352, P13500, Q96EB6, P01024, P01375
C0005398~Cholestasis, Extrahepatic	7	2.32558	7.58639e-05	9.47168	0.00123727	P02452, Q16539, Q5M8T4, P02768, P05231, P01584, P01375
C0011573~Endogenous depression	8	2.65781	7.71292e-05	7.53028	0.00124658	P23560, P60880, P14174, P78509, P02768, P05231, P35354, P00441
C0151526~Premature Birth	5	1.66113	7.9072e-05	19.6814	0.00125536	P02788, P05231, P35354, P05112, P01375
C0019061~Hemolytic-Uremic Syndrome	5	1.66113	7.9072e-05	19.6814	0.00125536	P02768, P05231, P01024, P01584, P01375
C0009324~Ulcerative Colitis	9	2.99003	8.98025e-05	6.18559	0.00135509	P78556, P12318, P01911, P02788, Q16610, P01584, P22301, P01375, P10145
C0948089~Acute Coronary Syndrome	7	2.32558	9.0959e-05	9.18466	0.00135509	P06733, P07195, P01008, B2R892, P05231, P06396, P01375
C0024667~Animal Mammary Neoplasms	13	4.31894	0.00010167	3.964	0.00135509	P06733, P01042, P14618, P04899, P06703, P17661, P18669, O76070, P14174, P49908, P02787, P63104, P80723
C1257925~Mammary Carcinoma, Animal	13	4.31894	0.00010167	3.964	0.00135509	P06733, P01042, P14618, P04899, P06703, P17661, P18669, O76070, P14174, P49908, P02787, P63104, P80723
C1862941~Amyotrophic Lateral Sclerosis, Sporadic	8	2.65781	0.000102042	7.21652	0.00135509	P31150, P35613, P01375, P10909, P00441, P01210, P14136, P01034
C4551993~Amyotrophic Lateral Sclerosis, Familial	8	2.65781	0.000102042	7.21652	0.00135509	P31150, P35613, P01375, P10909, P00441, P01210, P14136, P01034
C0751056~Non-epileptic convulsion	11	3.65449	0.000104238	4.71574	0.00135509	Q6LEN5, P23560, P19021, P01019, A0A024R1K9, P05231, P61278, P35354, P01213, P01584, P10909
C0270824~Visual seizure	11	3.65449	0.000104238	4.71574	0.00135509	Q6LEN5, P23560, P19021, P01019, A0A024R1K9, P05231, P61278, P35354, P01213, P01584, P10909
C0270846~Epileptic drop attack	11	3.65449	0.000104238	4.71574	0.00135509	Q6LEN5, P23560, P19021, P01019, A0A024R1K9, P05231, P61278, P35354, P01213, P01584, P10909
C0422850~Seizures, Somatosensory	11	3.65449	0.000104238	4.71574	0.00135509	Q6LEN5, P23560, P19021, P01019, A0A024R1K9, P05231, P61278, P35354, P01213, P01584, P10909
C3495874~Nonepileptic Seizures	11	3.65449	0.000104238	4.71574	0.00135509	Q6LEN5, P23560, P19021, P01019, A0A024R1K9, P05231, P61278, P35354, P01213, P01584, P10909
C0422855~Vertiginous seizure	11	3.65449	0.000104238	4.71574	0.00135509	Q6LEN5, P23560, P19021, P01019, A0A024R1K9, P05231, P61278, P35354, P01213, P01584, P10909
C0022333~Jacksonian Seizure	11	3.65449	0.000104238	4.71574	0.00135509	Q6LEN5, P23560, P19021, P01019, A0A024R1K9, P05231, P61278, P35354, P01213, P01584, P10909
C4505436~Generalized Absence Seizures	11	3.65449	0.000104238	4.71574	0.00135509	Q6LEN5, P23560, P19021, P01019, A0A024R1K9, P05231, P61278, P35354, P01213, P01584, P10909
C0751110~Single Seizure	11	3.65449	0.000104238	4.71574	0.00135509	Q6LEN5, P23560, P19021, P01019, A0A024R1K9, P05231, P61278, P35354, P01213, P01584, P10909
C0149958~Complex partial seizures	11	3.65449	0.000104238	4.71574	0.00135509	Q6LEN5, P23560, P19021, P01019, A0A024R1K9, P05231, P61278, P35354, P01213, P01584, P10909
C0751123~Atonic Absence Seizures	11	3.65449	0.000104238	4.71574	0.00135509	Q6LEN5, P23560, P19021, P01019, A0A024R1K9, P05231, P61278, P35354, P01213, P01584, P10909
C0234533~Generalized seizures	11	3.65449	0.000104238	4.71574	0.00135509	Q6LEN5, P23560, P19021, P01019, A0A024R1K9, P05231, P61278, P35354, P01213, P01584, P10909
C0234535~Clonic Seizures	11	3.65449	0.000104238	4.71574	0.00135509	Q6LEN5, P23560, P19021, P01019, A0A024R1K9, P05231, P61278, P35354, P01213, P01584, P10909
C0422852~Seizures, Auditory	11	3.65449	0.000104238	4.71574	0.00135509	Q6LEN5, P23560, P19021, P01019, A0A024R1K9, P05231, P61278, P35354, P01213, P01584, P10909
C0751496~Seizures, Sensory	11	3.65449	0.000104238	4.71574	0.00135509	Q6LEN5, P23560, P19021, P01019, A0A024R1K9, P05231, P61278, P35354, P01213, P01584, P10909
C0422854~Gustatory seizure	11	3.65449	0.000104238	4.71574	0.00135509	Q6LEN5, P23560, P19021, P01019, A0A024R1K9, P05231, P61278, P35354, P01213, P01584, P10909
C0751494~Convulsive Seizures	11	3.65449	0.000104238	4.71574	0.00135509	Q6LEN5, P23560, P19021, P01019, A0A024R1K9, P05231, P61278, P35354, P01213, P01584, P10909
C0422853~Olfactory seizure	11	3.65449	0.000104238	4.71574	0.00135509	Q6LEN5, P23560, P19021, P01019, A0A024R1K9, P05231, P61278, P35354, P01213, P01584, P10909
C4317109~Epileptic Seizures	11	3.65449	0.000104238	4.71574	0.00135509	Q6LEN5, P23560, P19021, P01019, A0A024R1K9, P05231, P61278, P35354, P01213, P01584, P10909
C4048158~Convulsions	11	3.65449	0.00011328	4.66951	0.00144108	Q6LEN5, P23560, P19021, P01019, A0A024R1K9, P05231, P61278, P35354, P01213, P01584, P10909
C4316903~Absence Seizures	11	3.65449	0.00011328	4.66951	0.00144108	Q6LEN5, P23560, P19021, P01019, A0A024R1K9, P05231, P61278, P35354, P01213, P01584, P10909
C0270844~Tonic Seizures	11	3.65449	0.00011328	4.66951	0.00144108	Q6LEN5, P23560, P19021, P01019, A0A024R1K9, P05231, P61278, P35354, P01213, P01584, P10909
C0040997~Trigeminal Neuralgia	5	1.66113	0.000116475	18.0413	0.00144108	P01258, P01584, P01375, P55008, P14136
C0338715~Drug-induced depressive state	5	1.66113	0.000116475	18.0413	0.00144108	Q16539, P23560, P55087, P01579, P05231
C0393787~Secondary Trigeminal Neuralgia	5	1.66113	0.000116475	18.0413	0.00144108	P01258, P01584, P01375, P55008, P14136
C0393786~Trigeminal Neuralgia, Idiopathic	5	1.66113	0.000116475	18.0413	0.00144108	P01258, P01584, P01375, P55008, P14136
C0752347~Lewy Body Disease	6	1.99336	0.000117518	11.8088	0.00144402	P20916, P07101, P37840, P78428, P09104, P55008, P14136
C0151468~Thyroid Gland Follicular Adenoma	7	2.32558	0.000128282	8.65982	0.00156557	Q13822, P05231, P35354, P13500, P01584, P01375, P10145
C1862939~AMYOTROPHIC LATERAL SCLEROSIS 1	8	2.65781	0.000133138	6.92786	0.00158451	P31150, P35613, P01375, P10909, P00441, P01210, P14136, P01034
C0494475~Tonic - clonic seizures	11	3.65449	0.000133367	4.57971	0.00158451	Q6LEN5, P23560, P19021, P01019, A0A024R1K9, P05231, P61278, P35354, P01213, P01584, P10909
C0751495~Seizures, Focal	11	3.65449	0.000133367	4.57971	0.00158451	Q6LEN5, P23560, P19021, P01019, A0A024R1K9, P05231, P61278, P35354, P01213, P01584, P10909
C4317123~Myoclonic Seizures	11	3.65449	0.000133367	4.57971	0.00158451	Q6LEN5, P23560, P19021, P01019, A0A024R1K9, P05231, P61278, P35354, P01213, P01584, P10909
C1708349~Hereditary Diffuse Gastric Cancer	19	6.31229	0.000139766	2.80779	0.0016496	P06733, P08758, P23560, P62937, P17661, P35354, P10145, Q9Y6R7, Q99832, P18669, P17936, P01009, P02647, P02768, Q16610, P05231, P04156, P01584, P01375
C0038356~Stomach Neoplasms	19	6.31229	0.000164426	2.76998	0.00192797	P06733, P08758, P23560, P62937, P17661, P35354, P10145, Q9Y6R7, Q99832, P18669, P17936, P01009, P02647, P02768, Q16610, P05231, P04156, P01584, P01375
C0024623~Malignant neoplasm of stomach	19	6.31229	0.000187733	2.74228	0.00218697	P06733, P08758, P23560, P62937, P17661, P35354, P10145, Q9Y6R7, Q99832, P18669, P17936, P01009, P02647, P02768, Q16610, P05231, P04156, P01584, P01375
C0027765~nervous system disorder	8	2.65781	0.000193801	6.53571	0.00223362	P23560, P49908, Q05940, P35354, P01375, P00441, P01210, P14136
C0009375~Colonic Neoplasms	13	4.31894	0.000194228	3.70321	0.00223362	P78556, P00450, Q4LE35, Q14624, P12259, B2R892, P35354, P12004, P16152, P01579, P02788, P01584, P01375
C0035126~Reperfusion Injury	10	3.32226	0.000196842	4.86507	0.00224927	Q6LEN5, P01019, P05231, P35354, P13500, P01584, P22301, P01375, P00441, P10145
C1704378~Heymann Nephritis	4	1.3289	0.000227874	28.8661	0.0025235	P01911, P02768, P02647, P01024
C0032231~Pleurisy	4	1.3289	0.000227874	28.8661	0.0025235	P05231, P01584, P22301, P01375
C0017665~Membranous glomerulonephritis	4	1.3289	0.000227874	28.8661	0.0025235	P01911, P02768, P02647, P01024
C0086445~Idiopathic Membranous Glomerulonephritis	4	1.3289	0.000227874	28.8661	0.0025235	P01911, P02768, P02647, P01024
C0035242~Respiratory Tract Diseases	4	1.3289	0.000227874	28.8661	0.0025235	P12955, P02768, P01579, P01375
C0024668~Mammary Neoplasms, Experimental	13	4.31894	0.000233217	3.63154	0.00256682	P06733, P14618, P04899, P06703, P17661, P18669, O76070, P14174, P49908, P02787, P63104, P22301, P80723
C0027540~Necrosis	8	2.65781	0.000245399	6.29805	0.00268442	P05413, P01019, P01579, P05231, P04156, P01584, P01375, P00441
C0007102~Malignant tumor of colon	13	4.31894	0.000295425	3.54018	0.00321208	P78556, P00450, Q4LE35, Q14624, P12259, B2R892, P35354, P12004, P16152, P01579, P02788, P01584, P01375
C0027720~Nephrosis	5	1.66113	0.000304194	14.433	0.00328749	P00734, P02768, P01019, P17661, P00441
C0027626~Neoplasm Invasiveness	14	4.65116	0.000320607	3.2945	0.00340118	P06733, P14618, P08727, P35613, P13500, Q9ULF5, P36222, P13591, P07195, P02787, P05231, Q92673, P01584, P01375
C0205645~Adenocarcinoma, Tubular	11	3.65449	0.000327984	4.10595	0.00340118	P06733, P18669, P01009, Q5M8T4, P02647, P22352, P35354, P12004, P01584, P01375, P10145
C0205642~Adenocarcinoma, Oxyphilic	11	3.65449	0.000327984	4.10595	0.00340118	P06733, P18669, P01009, Q5M8T4, P02647, P22352, P35354, P12004, P01584, P01375, P10145
C0001418~Adenocarcinoma	11	3.65449	0.000327984	4.10595	0.00340118	P06733, P18669, P01009, Q5M8T4, P02647, P22352, P35354, P12004, P01584, P01375, P10145
C0205643~Carcinoma, Cribriform	11	3.65449	0.000327984	4.10595	0.00340118	P06733, P18669, P01009, Q5M8T4, P02647, P22352, P35354, P12004, P01584, P01375, P10145
C0205641~Adenocarcinoma, Basal Cell	11	3.65449	0.000327984	4.10595	0.00340118	P06733, P18669, P01009, Q5M8T4, P02647, P22352, P35354, P12004, P01584, P01375, P10145
C0205644~Carcinoma, Granular Cell	11	3.65449	0.000327984	4.10595	0.00340118	P06733, P18669, P01009, Q5M8T4, P02647, P22352, P35354, P12004, P01584, P01375, P10145
C0205696~Anaplastic carcinoma	13	4.31894	0.000371195	3.4533	0.00376228	P06733, P14618, P04899, P06703, P17661, P35354, P18669, O76070, P14174, P49908, P02787, P63104, P80723
C0205697~Carcinoma, Spindle-Cell	13	4.31894	0.000371195	3.4533	0.00376228	P06733, P14618, P04899, P06703, P17661, P35354, P18669, O76070, P14174, P49908, P02787, P63104, P80723
C0205698~Undifferentiated carcinoma	13	4.31894	0.000371195	3.4533	0.00376228	P06733, P14618, P04899, P06703, P17661, P35354, P18669, O76070, P14174, P49908, P02787, P63104, P80723
C0205699~Carcinomatosis	13	4.31894	0.000371195	3.4533	0.00376228	P06733, P14618, P04899, P06703, P17661, P35354, P18669, O76070, P14174, P49908, P02787, P63104, P80723
C0752104~Familial Juvenile Parkinsonism	6	1.99336	0.000391943	9.27838	0.0037859	P00390, P10636, Q05940, P07101, P01213, P37840, P78428
C1868675~PARKINSON DISEASE 2, AUTOSOMAL RECESSIVE JUVENILE	6	1.99336	0.000391943	9.27838	0.0037859	P00390, P10636, Q05940, P07101, P01213, P37840, P78428
C0752097~Autosomal Dominant Juvenile Parkinson Disease	6	1.99336	0.000391943	9.27838	0.0037859	P00390, P10636, Q05940, P07101, P01213, P37840, P78428
C0022116~Ischemia	6	1.99336	0.000391943	9.27838	0.0037859	P00450, B2R892, P05231, P61278, P12004, P00441
C0752098~Autosomal Dominant Parkinsonism	6	1.99336	0.000391943	9.27838	0.0037859	P00390, P10636, Q05940, P07101, P01213, P37840, P78428
C0242423~Ramsay Hunt Paralysis Syndrome	6	1.99336	0.000391943	9.27838	0.0037859	P00390, P10636, Q05940, P07101, P01213, P37840, P78428
C0752100~Autosomal Recessive Parkinsonism	6	1.99336	0.000391943	9.27838	0.0037859	P00390, P10636, Q05940, P07101, P01213, P37840, P78428
C0752101~Parkinsonism, Experimental	6	1.99336	0.000391943	9.27838	0.0037859	P00390, P10636, Q05940, P07101, P01213, P37840, P78428
C0007097~Carcinoma	13	4.31894	0.000392519	3.43225	0.0037859	P06733, P14618, P04899, P06703, P17661, P35354, P18669, O76070, P14174, P49908, P02787, P63104, P80723
C0042109~Urticaria	5	1.66113	0.000398318	13.531	0.00382119	P01911, P02768, P04440, P01584, P01375
C0024121~Lung Neoplasms	17	5.64784	0.000400437	2.77768	0.00382119	Q16539, Q5M8T4, P12004, P49908, P01009, P02647, P01579, Q9NZQ7, P02766, P02656, P05231, P22352, P60568, P55290, P01584, P22301, P01375
C0242379~Malignant neoplasm of lung	17	5.64784	0.000416807	2.76724	0.00395636	Q16539, Q5M8T4, P12004, P49908, P01009, P02647, P01579, Q9NZQ7, P02766, P02656, P05231, P22352, P60568, P55290, P01584, P22301, P01375
C3837958~Diabetes Mellitus, Ketosis-Prone	7	2.32558	0.000469559	6.88849	0.0042979	P78556, P00450, P01911, P01579, P05231, P22301, P01375
C4554117~Diabetes Mellitus, Sudden-Onset	7	2.32558	0.000469559	6.88849	0.0042979	P78556, P00450, P01911, P01579, P05231, P22301, P01375
C0205734~Diabetes, Autoimmune	7	2.32558	0.000469559	6.88849	0.0042979	P78556, P00450, P01911, P01579, P05231, P22301, P01375
C0003469~Anxiety Disorders	7	2.32558	0.000469559	6.88849	0.0042979	Q16568, P14174, P10636, P01009, P19021, O00222, P01375
C0376280~Anxiety States, Neurotic	7	2.32558	0.000469559	6.88849	0.0042979	Q16568, P14174, P10636, P01009, P19021, O00222, P01375
C1279420~Anxiety neurosis (finding)	7	2.32558	0.000469559	6.88849	0.0042979	Q16568, P14174, P10636, P01009, P19021, O00222, P01375
C0342302~Brittle diabetes	7	2.32558	0.000469559	6.88849	0.0042979	P78556, P00450, P01911, P01579, P05231, P22301, P01375
C0004096~Asthma	9	2.99003	0.000481048	4.87115	0.00438071	P08727, P01911, P05231, P04440, P13500, P05112, P01584, P01375, P00441
C0497327~Dementia	5	1.66113	0.000511544	12.735	0.0046349	P00450, P10636, P04156, P28799, P01034
C0011854~Diabetes Mellitus, Insulin-Dependent	7	2.32558	0.00053154	6.73542	0.00479187	P78556, P00450, P01911, P01579, P05231, P22301, P01375
C0752105~Parkinsonism, Juvenile	6	1.99336	0.000547454	8.65982	0.00486204	P00390, P10636, Q05940, P07101, P01213, P37840, P78428
C0024809~Marijuana Abuse	6	1.99336	0.000547454	8.65982	0.00486204	Q16539, P13591, P35354, P01213, P01584, P01210
C0242422~Parkinsonian Disorders	6	1.99336	0.000547454	8.65982	0.00486204	P00390, P10636, Q05940, P07101, P01213, P37840, P78428
C0019693~HIV Infections	10	3.32226	0.00058887	4.2038	0.00517859	Q99832, P52565, P01009, P02768, P02647, P01579, P13500, Q96EB6, P60568, P22301
C4505456~HIV Coinfection	10	3.32226	0.00058887	4.2038	0.00517859	Q99832, P52565, P01009, P02768, P02647, P01579, P13500, Q96EB6, P60568, P22301
C1861172~Venous Thromboembolism	4	1.3289	0.000616598	21.6496	0.00539598	P00734, P12259, P01008, P01375
C0000822~Abortion, Tubal	10	3.32226	0.000888385	3.9724	0.00762566	P02452, P13591, P17936, P08123, Q5TAT6, P05231, Q16610, P61278, Q14520, P01584
C3830362~Early Pregnancy Loss	10	3.32226	0.000888385	3.9724	0.00762566	P02452, P13591, P17936, P08123, Q5TAT6, P05231, Q16610, P61278, Q14520, P01584
C4552766~Miscarriage	10	3.32226	0.000888385	3.9724	0.00762566	P02452, P13591, P17936, P08123, Q5TAT6, P05231, Q16610, P61278, Q14520, P01584
C0000786~Spontaneous abortion	10	3.32226	0.000888385	3.9724	0.00762566	P02452, P13591, P17936, P08123, Q5TAT6, P05231, Q16610, P61278, Q14520, P01584
C0023281~Leishmaniasis	4	1.3289	0.000909242	19.244	0.00776753	P01579, P05231, P22301, P01375
C0022548~Keloid	6	1.99336	0.00113599	7.4227	0.00965858	P02452, P52565, P14174, P09493, P02768, P36955
C0024141~Lupus Erythematosus, Systemic	8	2.65781	0.00117896	4.87877	0.00997665	P0C0L5, P12318, P01911, P05231, P35354, P05112, P22301, P10909
C0273115~Lung Injury	5	1.66113	0.00119679	10.3093	0.0100329	P02768, P05231, P13500, Q96EB6, P01375
C2350344~Chronic Lung Injury	5	1.66113	0.00119679	10.3093	0.0100329	P02768, P05231, P13500, Q96EB6, P01375
C0271708~Fasting Hypoglycemia	4	1.3289	0.00127696	17.3196	0.0105085	P00390, P01009, P01584, P01375
C0032226~Pleural Diseases	4	1.3289	0.00127696	17.3196	0.0105085	P01579, P05231, P13500, P05112
C0002726~Amyloidosis	4	1.3289	0.00127696	17.3196	0.0105085	P02656, P02766, P06396, P02655
C0271710~Reactive hypoglycemia	4	1.3289	0.00127696	17.3196	0.0105085	P00390, P01009, P01584, P01375
C0029408~Degenerative polyarthritis	9	2.99003	0.0013098	4.19024	0.0106808	P06733, P12110, P36222, P08123, P01258, P27348, P49747, P01584, P10909
C0086743~Osteoarthrosis Deformans	9	2.99003	0.0013098	4.19024	0.0106808	P06733, P12110, P36222, P08123, P01258, P27348, P49747, P01584, P10909
C1262477~Weight decreased	5	1.66113	0.00170805	9.41285	0.0137633	P10636, P02788, P05112, P22301, P00441
C2350873~Beryllium Disease	4	1.3289	0.00172616	15.7451	0.0137633	P01911, P05231, P04440, P01375
C0020615~Hypoglycemia	4	1.3289	0.00172616	15.7451	0.0137633	P00390, P01009, P01584, P01375
C0005138~Berylliosis	4	1.3289	0.00172616	15.7451	0.0137633	P01911, P05231, P04440, P01375
C0268362~Osteogenesis imperfecta type III (disorder)	4	1.3289	0.00172616	15.7451	0.0137633	P02452, P08123, P36955, P13497
C0001925~Albuminuria	5	1.66113	0.00201312	9.02065	0.0159802	P00450, P01019, P05231, P35354, P01375
C0242380~Libman-Sacks Disease	7	2.32558	0.00206164	5.22575	0.0162933	P12318, P01911, P05231, P35354, P05112, P22301, P10909
C0006625~Cachexia	4	1.3289	0.00226273	14.433	0.0178041	P05231, P35354, P01375, P10145
C0751406~Post-Traumatic Osteoporosis	7	2.32558	0.00267153	4.96875	0.0207477	P06733, P02452, P14618, P08123, P02788, P05231, P06396
C0029459~Osteoporosis, Senile	7	2.32558	0.00267153	4.96875	0.0207477	P06733, P02452, P14618, P08123, P02788, P05231, P06396
C0001787~Osteoporosis, Age-Related	7	2.32558	0.00267153	4.96875	0.0207477	P06733, P02452, P14618, P08123, P02788, P05231, P06396
C0028754~Obesity	13	4.31894	0.00272713	2.7458	0.0210883	Q16568, P18031, P18065, P10644, P35354, P13500, P00734, P02787, P05231, P22352, Q96EB6, P01375, P00441
C0333233~Active Hyperemia	4	1.3289	0.00289198	13.3228	0.0218801	P01042, P01019, P35354, P01584
C0036349~Paranoid Schizophrenia	4	1.3289	0.00289198	13.3228	0.0218801	P04439, P01579, P63104, P60568
C0020452~Hyperemia	4	1.3289	0.00289198	13.3228	0.0218801	P01042, P01019, P35354, P01584
C0042484~Venous Engorgement	4	1.3289	0.00289198	13.3228	0.0218801	P01042, P01019, P35354, P01584
C0178824~Reactive Hyperemia	4	1.3289	0.00289198	13.3228	0.0218801	P01042, P01019, P35354, P01584
C0033687~Proteinuria	6	1.99336	0.00290271	6.04174	0.0218801	P01911, P02768, P01019, P01579, P35354, P00441
C1384600~Systemic onset juvenile chronic arthritis	3	0.996678	0.00306277	32.4743	0.0228942	P14174, P01911, P05231
C0343755~HIV Wasting Syndrome	3	0.996678	0.00306277	32.4743	0.0228942	P05231, P01584, P01375
C0029456~Osteoporosis	7	2.32558	0.00314735	4.81101	0.0234288	P06733, P02452, P14618, P08123, P02788, P05231, P06396
C0678202~Regional enteritis	6	1.99336	0.00321465	5.90442	0.0235391	P01911, P01579, P05231, P13500, P22301, P01375
C0949272~IIeocolitis	6	1.99336	0.00321465	5.90442	0.0235391	P01911, P01579, P05231, P13500, P22301, P01375
C0156147~Crohn's disease of large bowel	6	1.99336	0.00321465	5.90442	0.0235391	P01911, P01579, P05231, P13500, P22301, P01375
C0267380~Crohn's disease of the ileum	6	1.99336	0.00321465	5.90442	0.0235391	P01911, P01579, P05231, P13500, P22301, P01375
C0345967~Malignant mesothelioma	9	2.99003	0.00357457	3.57516	0.0260682	P29622, P14174, P02647, P01579, P05231, P02787, P61812, P05112, P10145
C0677050~Manganese Poisoning	4	1.3289	0.00361875	12.3712	0.0262836	P01579, P37840, P01584, P01375
C0008370~Cholestasis	9	2.99003	0.00378053	3.54265	0.0273479	Q16539, Q99523, P01009, P01019, P05231, Q92673, P01213, P01375, P10145
C0027659~Neoplasms, Experimental	7	2.32558	0.00397604	4.59233	0.0284818	P01579, P35613, P04156, P60568, P12004, P09104, P01375
C0269102~Endometrioma	11	3.65449	0.00398491	2.95832	0.0284818	Q7Z7G0, Q8IWU5, O60486, P49908, P02788, P61278, P22352, P35354, P04440, P61812, P22301
C0014175~Endometriosis	11	3.65449	0.00398491	2.95832	0.0284818	Q7Z7G0, Q8IWU5, O60486, P49908, P02788, P61278, P22352, P35354, P04440, P61812, P22301
C1274933~Drug-Induced Stevens Johnson Syndrome	5	1.66113	0.0041135	7.46536	0.0289397	P14174, P04439, P02768, Q02818, P01579
C0014518~Toxic Epidermal Necrolysis	5	1.66113	0.0041135	7.46536	0.0289397	P14174, P04439, P02768, Q02818, P01579
C3658302~Stevens-Johnson Syndrome Toxic Epidermal Necrolysis Spectrum	5	1.66113	0.0041135	7.46536	0.0289397	P14174, P04439, P02768, Q02818, P01579
C3658301~Mycoplasma-Induced Stevens-Johnson Syndrome	5	1.66113	0.0041135	7.46536	0.0289397	P14174, P04439, P02768, Q02818, P01579
C0027627~Neoplasm Metastasis	13	4.31894	0.00432441	2.59396	0.0303046	P78556, P52565, P62937, Q13822, P35354, P35613, P01009, P05231, P62258, P60568, Q96EB6, P04156, P01375
C0019158~Hepatitis	4	1.3289	0.00444739	11.5464	0.0310452	Q13822, P02768, P01579, P02787
C0036572~Seizures	13	4.31894	0.00448446	2.58206	0.0311826	P23560, P19021, A0A024R1K9, P35354, P14136, Q6LEN5, P17900, P01019, P05231, P61278, P01213, P01584, P10909
C0038325~Stevens-Johnson Syndrome	5	1.66113	0.00466212	7.21652	0.0322928	P14174, P04439, P02768, Q02818, P01579
C0022661~Kidney Failure, Chronic	6	1.99336	0.00470648	5.41239	0.0324747	P16152, P02768, P05231, P35354, P13500, P01375
C0554591~Polymyositis, Idiopathic	3	0.996678	0.00502734	25.9795	0.0339359	P05231, P01584, P01375
C0263984~Polymyositis Ossificans	3	0.996678	0.00502734	25.9795	0.0339359	P05231, P01584, P01375
C0085655~Polymyositis	3	0.996678	0.00502734	25.9795	0.0339359	P05231, P01584, P01375
C0268389~Amyloidosis, familial visceral	3	0.996678	0.00502734	25.9795	0.0339359	P02647, P06396, P61626
C0234254~Radiating pain	6	1.99336	0.00514524	5.30193	0.0339359	P01042, P02768, P01213, P60568, P01375, P01210
C0458257~Pain, Splitting	6	1.99336	0.00514524	5.30193	0.0339359	P01042, P02768, P01213, P60568, P01375, P01210
C0030193~Pain	6	1.99336	0.00514524	5.30193	0.0339359	P01042, P02768, P01213, P60568, P01375, P01210
C0234238~Ache	6	1.99336	0.00514524	5.30193	0.0339359	P01042, P02768, P01213, P60568, P01375, P01210
C0458259~Pain, Crushing	6	1.99336	0.00514524	5.30193	0.0339359	P01042, P02768, P01213, P60568, P01375, P01210
C0234230~Pain, Burning	6	1.99336	0.00514524	5.30193	0.0339359	P01042, P02768, P01213, P60568, P01375, P01210
C0751407~Pain, Migratory	6	1.99336	0.00514524	5.30193	0.0339359	P01042, P02768, P01213, P60568, P01375, P01210
C0751408~Suffering, Physical	6	1.99336	0.00514524	5.30193	0.0339359	P01042, P02768, P01213, P60568, P01375, P01210
C0005779~Blood Coagulation Disorders	4	1.3289	0.00538179	10.8248	0.0351089	P02452, P00734, P12259, P01008
C0004763~Barrett Esophagus	4	1.3289	0.00538179	10.8248	0.0351089	P61278, P35354, P55290, P10145
C1258085~Barrett Epithelium	4	1.3289	0.00538179	10.8248	0.0351089	P61278, P35354, P55290, P10145
C0010346~Crohn Disease	6	1.99336	0.0056122	5.19589	0.0364793	P01911, P01579, P05231, P13500, P22301, P01375
C0011849~Diabetes Mellitus	5	1.66113	0.00590256	6.76549	0.0382281	P00450, Q16853, P35354, Q96EB6, P00441
C0032580~Adenomatous Polyposis Coli	4	1.3289	0.00642542	10.188	0.0414647	Q14624, P12259, P02766, P35354
C0272242~Complement deficiency disease	5	1.66113	0.0065978	6.56047	0.0424245	P0C0L5, P01031, P36980, P05156, P01024
C0751845~Middle Cerebral Artery Embolus	5	1.66113	0.00734523	6.36752	0.0457547	Q9GZX6, P05231, P13500, P01024, P01584
C0740392~Infarction, Middle Cerebral Artery	5	1.66113	0.00734523	6.36752	0.0457547	Q9GZX6, P05231, P13500, P01024, P01584
C0740376~Middle Cerebral Artery Thrombosis	5	1.66113	0.00734523	6.36752	0.0457547	Q9GZX6, P05231, P13500, P01024, P01584
C0751848~Thrombotic Infarction, Middle Cerebral Artery	5	1.66113	0.00734523	6.36752	0.0457547	Q9GZX6, P05231, P13500, P01024, P01584
C0751846~Left Middle Cerebral Artery Infarction	5	1.66113	0.00734523	6.36752	0.0457547	Q9GZX6, P05231, P13500, P01024, P01584
C0751849~Right Middle Cerebral Artery Infarction	5	1.66113	0.00734523	6.36752	0.0457547	Q9GZX6, P05231, P13500, P01024, P01584
C0740391~Middle Cerebral Artery Occlusion	5	1.66113	0.00734523	6.36752	0.0457547	Q9GZX6, P05231, P13500, P01024, P01584
C0751847~Embolic Infarction, Middle Cerebral Artery	5	1.66113	0.00734523	6.36752	0.0457547	Q9GZX6, P05231, P13500, P01024, P01584
C0238281~Middle Cerebral Artery Syndrome	5	1.66113	0.00734523	6.36752	0.0457547	Q9GZX6, P05231, P13500, P01024, P01584
C0013264~Muscular Dystrophy, Duchenne	3	0.996678	0.00742708	21.6496	0.0457875	Q8N2S1, Q15063, P13500
C0002994~Angioedema	3	0.996678	0.00742708	21.6496	0.0457875	P01911, P02768, P04440
C0029458~Osteoporosis, Postmenopausal	3	0.996678	0.00742708	21.6496	0.0457875	P05231, P01584, P01375
C0038358~Gastric ulcer	4	1.3289	0.00758132	9.62202	0.0465784	O15240, P35354, P01584, P01375
C0026640~Mouth Neoplasms	6	1.99336	0.00778055	4.81101	0.0474773	P08758, P06733, P18669, P62937, P35354, P13500
C0153381~Malignant neoplasm of mouth	6	1.99336	0.00778055	4.81101	0.0474773	P08758, P06733, P18669, P62937, P35354, P13500
C0013182~Drug Allergy	5	1.66113	0.00814643	6.18559	0.0495413	P01911, Q15063, P05112, P22301, P01375
